# Supplementary material for: The diversity of uncharacterized antibiotic resistance genes can be predicted from known gene variants—but not always
Source: Microbiome. 2018 Jul 7;6:125. doi: 10.1186/s40168-018-0508-2 (PMC6035801; doi:10.1186/s40168-018-0508-2)
Supplement: Supplementary file 2 — Table S1. Significant predictive power of different subsets of resistance genes on known mobile antibiotic resistance genes in Resqu. (XLSX 11 kb) [file 40168_2018_508_MOESM2_ESM.xlsx]

## Sheet: Sheet1
Table S1. Significant predictive power of different subsets of resistance genes on known mobile antibiotic resistance genes in Resqu
Richness	Top 10	Most representative	Top 4	qPCR 10	qPCR classes	Berendonk et al. [22]
All environments	2.30877e-261	4.07887e-267	1.21408e-203	3.51687e-211	1.26627e-182	6.60228e-254
Animal-associated	8.88797e-39	3.56274e-25	1.1697e-17	3.83218e-24	6.55565e-26	1.24492e-22
Sediment	7.46864e-08	1.2785e-12	2.02487e-06	1.90247e-09	2.87319e-06	2.60626e-07
Wastewater/sludge	0.000155124	6.62747e-09	0.000466204	2.27307e-11	8.22615e-05	1.61252e-09
Soil	6.9759e-37	3.01292e-27	2.62194e-16	4.68426e-22	6.8268e-17	1.64837e-13
Water	2.31021e-14	3.58791e-10	1.52327e-06	9.01884e-10	3.3868e-07	5.3797e-09
Air	0.22622	0.63643	N/A	0.216413	N/A	0.00469384
Mine	0.0171596	0.000383237	0.0171596	0.0332221	0.00159584	0.0537318
Gastrointestinal	1.10984e-09	4.5153e-08	0.00654667	7.05086e-06	3.72267e-06	4.78707e-09
Oral	2.11699e-11	1.18484e-20	5.81381e-10	2.0416e-20	2.086e-14	2.18592e-14
Airways	6.17516e-06	0.00742802	0.333164	0.00647377	0.00672795	0.00374498
Urogenital	2.61718e-14	7.27083e-18	4.71387e-09	8.23399e-16	1.02954e-06	9.86854e-10
Skin	4.68634e-09	5.87448e-10	0.00025459	8.68445e-07	2.01574e-06	1.43102e-08
Pharmaceutical-pollution	0.000517253	0.0331351	0.0181126	0.0152924	0.0514119	0.015548
Ocean-water	1.79352e-26	1.69923e-37	1.17229e-19	7.86921e-16	4.35867e-14	2.71108e-23
Abundance	Top 10	Most representative	Top 4	qPCR 10	qPCR classes	Berendonk et al. [22]
All environments	0	0	2.41834e-211	8.76951e-302	5.42742e-175	2.95628e-57
Animal-associated	3.17805e-96	4.55662e-66	1.26693e-56	2.74338e-64	5.02239e-24	0.123907
Sediment	7.56289e-11	1.88444e-14	6.39737e-08	9.39857e-10	8.29817e-10	1.82357e-13
Wastewater/sludge	0.771116	0.174636	0.25169	5.03057e-05	0.0335563	7.98212e-07
Soil	6.08213e-35	6.84349e-26	4.91526e-12	3.41077e-13	5.56831e-13	2.97933e-19
Water	2.19679e-09	2.30832e-12	3.54202e-07	0.0324304	0.146984	0.000192454
Air	6.46821e-07	7.99154e-09	3.50779e-06	5.32731e-09	3.82965e-07	2.97244e-06
Mine	N/A	0.333242	N/A	0.461362	0.400749	0.413048
Gastrointestinal	2.47764e-40	9.6626e-43	1.20889e-29	1.94268e-38	2.40693e-05	2.75527e-08
Oral	6.0682e-56	5.06295e-63	9.57639e-27	1.66675e-65	1.97939e-40	4.09686e-32
Airways	0.00872521	0.0182719	0.370566	0.0540481	0.124727	0.074564
Urogenital	2.30631e-17	2.3049e-30	0.00585592	4.08876e-24	2.05377e-14	2.77981e-13
Skin	2.70223e-08	0.00169516	0.125278	0.00473586	0.00957656	0.0070991
Pharmaceutical-pollution	1.28231e-08	6.92116e-08	7.62485e-09	6.62139e-09	5.65457e-10	7.025e-10
Ocean-water	3.36565e-13	2.59843e-28	6.55004e-13	4.24133e-14	1.20416e-11	2.11036e-18
All p-values are corrected for multiple testing using the Benjamini-Hochberg false discovery rate
