# Supplementary material for: The diversity of uncharacterized antibiotic resistance genes can be predicted from known gene variants—but not always
Source: Microbiome. 2018 Jul 7;6:125. doi: 10.1186/s40168-018-0508-2 (PMC6035801; doi:10.1186/s40168-018-0508-2)
Supplement: Supplementary file 3 — Table S2. Commonly used target genes for qPCR-based studies of resistance genes in the environments collected from the literature. (XLSX 24 kb) [file 40168_2018_508_MOESM3_ESM.xlsx]

## Sheet: Sheet1
Table S2. Commonly used target genes for qPCR-based studies of resistance genes in the environments collected from the literature
	acrA	acrB	aac	aadD	aph	CTX-M	CMY-2	DHA	FOX	MOX	OXA	SHV	TEM	dfrC	ere(A)	ere(B)	erm(A)	erm(B)	erm(C)	erm(E)	erm(F)	oqxB	otr(A)	mcr-1	qnrA	qnrD	qnrS	sul1	sul2	sul3	tet(A)	tet(B)	tet(C)	tet(D)	tet(E)	tet(G)	tet(K)	tet(L)	tet(M)	tet(O)	tet(Q)	tet(S)	tet(T)	tet(V)	tet(W)	tet(X)	tet(Y)	vanRG
Number of studies using gene	1	1	1	1	1	2	1	1	1	1	1	1	3	0	1	1	1	5	2	1	2	1	0	1	1	1	2	3	4	2	3	4	2	1	2	2	1	1	7	4	3	2	1	0	7	1	1	0
Knapp et al., PLoS ONE. 6, e27300 (2011).						x					x	x	x					x	x	x	x											x							x		x				x
Guo et al., Chemosphere. 93, 2864–2868 (2013).															x	x	x	x													x	x							x	x
Belén Flórez et al., Biomed Res Int. 2014, 746859 (2014).																		x			x																x	x	x	x		x			x
Katakweba et al., J Appl Microbiol. 118, 966–975 (2015).																													x																x
Czekalski et al. Environ Int. 81, 45–55 (2015).																									x			x	x			x							x						x
Ferro et al., Sci Total Environ. 560-561, 29–35 (2016).													x														x																		x
Wang et al., PLoS ONE. 11, e0156889 (2016).	x	x	x	x	x													x	x			x				x	x	x	x	x	x		x		x	x			x	x	x		x		x
Hembach et al., Front Microbiol. 8, 1282 (2017).						x	x						x					x						x															x
He et al., Water Res. 124, 39–48 (2017).								x	x	x																		x	x	x	x	x	x	x	x	x			x	x	x	x			x	x	x
Top 10 predictor					(x)*								x	x									x																x		x			x	x	x		x
* The Wang et al. study did not specify the gene variant they targeted, so this match may not be perfect
