# Supplementary material for: The diversity of uncharacterized antibiotic resistance genes can be predicted from known gene variants—but not always
Source: Microbiome. 2018 Jul 7;6:125. doi: 10.1186/s40168-018-0508-2 (PMC6035801; doi:10.1186/s40168-018-0508-2)
Supplement: Supplementary file 4 — Table S3. Significant predictive power of different subsets of resistance genes on antibiotic resistance genes not yet detected in pathogens (FARME database). (XLSX 11 kb) [file 40168_2018_508_MOESM4_ESM.xlsx]

## Sheet: Sheet1
Table S3. Significant predictive power of different subsets of resistance genes on antibiotic resistance genes not yet detected in pathogens (FARME database)
Richness	Top 10	Most representative	Top 4	qPCR 10	qPCR classes	Berendonk et al. [22]
All environments	9.2823e-07	3.07567e-05	0.0129891	0.137437	0.426678	6.21405e-07
Animal-associated	0.00322103	0.00382575	0.00434243	0.00113186	0.00797921	0.0586214
Sediment	0.00905184	0.734398	0.00971025	0.0164664	0.00214999	0.444559
Wastewater/sludge	0.00648459	0.000130212	0.0029655	0.000113642	0.145142	2.84029e-07
Soil	4.84366e-09	0.000151955	0.544097	0.446779	0.725158	0.779068
Water	0.19058	0.315316	0.523566	0.472128	0.73125	0.434213
Air	0.996116	0.557993	N/A	0.760743	N/A	0.607031
Mine	0.898693	0.880991	0.898693	0.727748	0.837562	0.854598
Gastrointestinal	0.149555	0.0169042	0.0651776	0.11637	0.144737	0.0313949
Oral	0.0362096	0.00823196	0.0655547	0.00845291	0.00395978	0.0014049
Airways	2.07308e-06	0.0028796	0.0167709	0.00793062	0.00366469	0.0225909
Urogenital	2.64989e-07	2.2366e-05	0.000349283	2.72469e-06	0.00495456	0.000813347
Skin	0.00115848	2.12226e-05	0.00751977	0.00501744	0.014882	0.00783598
Pharmaceutical-pollution	0.582483	0.468877	0.767498	0.790631	0.759579	0.741535
Ocean-water	0.110013	0.00115059	0.221425	0.0408879	0.449211	0.0163786
Abundance	Top 10	Most representative	Top 4	qPCR 10	qPCR classes	Berendonk et al. [22]
All environments	3.6649e-71	6.87192e-64	3.83122e-80	7.77528e-69	8.64519e-50	4.16184e-15
Animal-associated	1.66966e-28	7.68256e-24	1.73993e-22	6.93375e-24	3.40406e-15	0.440962
Sediment	0.0728654	0.429074	0.056067	0.0804783	0.118328	0.421317
Wastewater/sludge	0.825553	0.998773	0.124578	0.427993	0.614052	0.00475837
Soil	0.00896724	0.4671	0.641695	0.763253	0.423661	0.190068
Water	0.937223	0.81505	0.776902	0.378541	0.278681	0.552059
Air	1.18902e-06	2.76387e-06	1.29137e-06	4.87626e-06	2.40596e-06	6.88566e-06
Mine	N/A	0.374738	N/A	0.20939	0.298698	0.278624
Gastrointestinal	0.259781	0.621793	0.463241	0.263554	0.360624	0.146532
Oral	1.28126e-16	1.20946e-16	3.08738e-12	9.24461e-17	5.47595e-15	1.26573e-12
Airways	0.000369535	0.000870261	0.596	0.00280739	0.0323217	0.0166624
Urogenital	1.14124e-09	7.7139e-13	0.0196773	4.00056e-10	3.54199e-09	1.1195e-09
Skin	0.484675	0.363771	0.373696	0.348929	0.396745	0.372523
Pharmaceutical-pollution	2.75969e-05	3.10904e-07	2.54774e-05	2.68724e-05	6.61928e-05	1.41602e-05
Ocean-water	7.49942e-09	1.00344e-10	3.87461e-08	5.6313e-10	6.20735e-09	8.62343e-11
All p-values are corrected for multiple testing using the Benjamini-Hochberg false discovery rate
