# Supplementary material for: The diversity of uncharacterized antibiotic resistance genes can be predicted from known gene variants—but not always
Source: Microbiome. 2018 Jul 7;6:125. doi: 10.1186/s40168-018-0508-2 (PMC6035801; doi:10.1186/s40168-018-0508-2)
Supplement: Supplementary file 5 — Table S4. Complete list of all datasets used for this study. (XLSX 29 kb) [file 40168_2018_508_MOESM5_ESM.xlsx]

## Sheet: Sheet1
Table S4. Complete list of all datasets used for this study
Accession	Source	Environment class
4.45438e+06	MG-RAST	Animal-associated
4.45438e+06	MG-RAST	Animal-associated
4.46582e+06	MG-RAST	Sediment
4.46582e+06	MG-RAST	Sediment
4.46582e+06	MG-RAST	Sediment
4.46742e+06	MG-RAST	Wastewater/sludge
4.47425e+06	MG-RAST	Animal-associated
4.47787e+06	MG-RAST	Soil
4.4779e+06	MG-RAST	Soil
4.4807e+06	MG-RAST	Soil
4.4807e+06	MG-RAST	Soil
4.48072e+06	MG-RAST	Wastewater/sludge
4.48076e+06	MG-RAST	Wastewater/sludge
4.48078e+06	MG-RAST	Wastewater/sludge
4.48082e+06	MG-RAST	Wastewater/sludge
4.48086e+06	MG-RAST	Wastewater/sludge
4.48086e+06	MG-RAST	Wastewater/sludge
4.48086e+06	MG-RAST	Wastewater/sludge
4.48086e+06	MG-RAST	Wastewater/sludge
4.48087e+06	MG-RAST	Wastewater/sludge
4.48087e+06	MG-RAST	Wastewater/sludge
4.48152e+06	MG-RAST	Animal-associated
4.48153e+06	MG-RAST	Animal-associated
4.48153e+06	MG-RAST	Animal-associated
4.48153e+06	MG-RAST	Animal-associated
4.48156e+06	MG-RAST	Animal-associated
4.48156e+06	MG-RAST	Animal-associated
4.48157e+06	MG-RAST	Animal-associated
4.48158e+06	MG-RAST	Animal-associated
4.48196e+06	MG-RAST	Sediment
4.48196e+06	MG-RAST	Sediment
4.48196e+06	MG-RAST	Sediment
4.48196e+06	MG-RAST	Sediment
4.48197e+06	MG-RAST	Sediment
4.48197e+06	MG-RAST	Sediment
4.48197e+06	MG-RAST	Sediment
4.48197e+06	MG-RAST	Sediment
4.48197e+06	MG-RAST	Sediment
4.48197e+06	MG-RAST	Sediment
4.48197e+06	MG-RAST	Sediment
4.48197e+06	MG-RAST	Sediment
4.48197e+06	MG-RAST	Sediment
4.48198e+06	MG-RAST	Sediment
4.48198e+06	MG-RAST	Sediment
4.48198e+06	MG-RAST	Sediment
4.48198e+06	MG-RAST	Sediment
4.48198e+06	MG-RAST	Sediment
4.48198e+06	MG-RAST	Sediment
4.48198e+06	MG-RAST	Sediment
4.48198e+06	MG-RAST	Sediment
4.48198e+06	MG-RAST	Sediment
4.48198e+06	MG-RAST	Sediment
4.48199e+06	MG-RAST	Sediment
4.48199e+06	MG-RAST	Sediment
4.48259e+06	MG-RAST	Soil
4.4826e+06	MG-RAST	Soil
4.4826e+06	MG-RAST	Soil
4.48271e+06	MG-RAST	Animal-associated
4.48354e+06	MG-RAST	Soil
4.4838e+06	MG-RAST	Animal-associated
4.48382e+06	MG-RAST	Soil
4.48382e+06	MG-RAST	Soil
4.48388e+06	MG-RAST	Animal-associated
4.48394e+06	MG-RAST	Animal-associated
4.48467e+06	MG-RAST	Animal-associated
4.48486e+06	MG-RAST	Animal-associated
4.48487e+06	MG-RAST	Animal-associated
4.48624e+06	MG-RAST	Animal-associated
4.48957e+06	MG-RAST	Animal-associated
4.48958e+06	MG-RAST	Animal-associated
4.49485e+06	MG-RAST	Wastewater/sludge
4.49486e+06	MG-RAST	Wastewater/sludge
4.49486e+06	MG-RAST	Wastewater/sludge
4.49489e+06	MG-RAST	Wastewater/sludge
4.49546e+06	MG-RAST	Sediment
4.49546e+06	MG-RAST	Sediment
4.49737e+06	MG-RAST	Soil
4.49737e+06	MG-RAST	Soil
4.49737e+06	MG-RAST	Soil
4.49737e+06	MG-RAST	Soil
4.49737e+06	MG-RAST	Soil
4.49738e+06	MG-RAST	Soil
4.49738e+06	MG-RAST	Soil
4.49738e+06	MG-RAST	Soil
4.49738e+06	MG-RAST	Soil
4.49738e+06	MG-RAST	Soil
4.49738e+06	MG-RAST	Soil
4.49738e+06	MG-RAST	Soil
4.49738e+06	MG-RAST	Soil
4.49738e+06	MG-RAST	Soil
4.49738e+06	MG-RAST	Soil
4.49739e+06	MG-RAST	Soil
4.49739e+06	MG-RAST	Soil
4.49739e+06	MG-RAST	Soil
4.49739e+06	MG-RAST	Soil
4.49739e+06	MG-RAST	Soil
4.49739e+06	MG-RAST	Soil
4.49739e+06	MG-RAST	Soil
4.49739e+06	MG-RAST	Soil
4.49739e+06	MG-RAST	Soil
4.49739e+06	MG-RAST	Soil
4.4974e+06	MG-RAST	Soil
4.4974e+06	MG-RAST	Soil
4.4974e+06	MG-RAST	Soil
4.4974e+06	MG-RAST	Soil
4.4974e+06	MG-RAST	Soil
4.4974e+06	MG-RAST	Soil
4.4974e+06	MG-RAST	Soil
4.4974e+06	MG-RAST	Soil
4.4974e+06	MG-RAST	Soil
4.4974e+06	MG-RAST	Soil
4.49741e+06	MG-RAST	Soil
4.49741e+06	MG-RAST	Soil
4.49741e+06	MG-RAST	Soil
4.49741e+06	MG-RAST	Soil
4.49741e+06	MG-RAST	Soil
4.49741e+06	MG-RAST	Soil
4.49741e+06	MG-RAST	Soil
4.49741e+06	MG-RAST	Soil
4.50194e+06	MG-RAST	Water
4.50254e+06	MG-RAST	Soil
4.50254e+06	MG-RAST	Soil
4.50254e+06	MG-RAST	Soil
4.50254e+06	MG-RAST	Soil
4.50254e+06	MG-RAST	Soil
4.50292e+06	MG-RAST	Soil
4.50292e+06	MG-RAST	Soil
4.50293e+06	MG-RAST	Soil
4.50293e+06	MG-RAST	Soil
4.50293e+06	MG-RAST	Soil
4.50293e+06	MG-RAST	Soil
4.50293e+06	MG-RAST	Soil
4.50293e+06	MG-RAST	Soil
4.50293e+06	MG-RAST	Soil
4.50293e+06	MG-RAST	Soil
4.50293e+06	MG-RAST	Soil
4.50293e+06	MG-RAST	Soil
4.50294e+06	MG-RAST	Soil
4.50338e+06	MG-RAST	Sediment
4.50338e+06	MG-RAST	Sediment
4.50644e+06	MG-RAST	Animal-associated
4.50644e+06	MG-RAST	Animal-associated
4.50805e+06	MG-RAST	Sediment
4.50894e+06	MG-RAST	Soil
4.50894e+06	MG-RAST	Soil
4.50894e+06	MG-RAST	Soil
4.50894e+06	MG-RAST	Soil
4.50894e+06	MG-RAST	Soil
4.51016e+06	MG-RAST	Sediment
4.51016e+06	MG-RAST	Sediment
4.51016e+06	MG-RAST	Sediment
4.51017e+06	MG-RAST	Sediment
4.51017e+06	MG-RAST	Sediment
4.51017e+06	MG-RAST	Sediment
4.51017e+06	MG-RAST	Sediment
4.51017e+06	MG-RAST	Sediment
4.51017e+06	MG-RAST	Sediment
4.51017e+06	MG-RAST	Sediment
4.51017e+06	MG-RAST	Sediment
4.51017e+06	MG-RAST	Sediment
4.51017e+06	MG-RAST	Sediment
4.51018e+06	MG-RAST	Sediment
4.51022e+06	MG-RAST	Soil
4.51105e+06	MG-RAST	Soil
4.51105e+06	MG-RAST	Soil
4.51105e+06	MG-RAST	Soil
4.51105e+06	MG-RAST	Soil
4.51105e+06	MG-RAST	Soil
4.51106e+06	MG-RAST	Soil
4.51106e+06	MG-RAST	Soil
4.51106e+06	MG-RAST	Soil
4.51106e+06	MG-RAST	Soil
4.51107e+06	MG-RAST	Soil
4.51111e+06	MG-RAST	Soil
4.51111e+06	MG-RAST	Soil
4.51111e+06	MG-RAST	Soil
4.51111e+06	MG-RAST	Soil
4.51112e+06	MG-RAST	Soil
4.51113e+06	MG-RAST	Soil
4.51114e+06	MG-RAST	Soil
4.51114e+06	MG-RAST	Soil
4.51114e+06	MG-RAST	Soil
4.51114e+06	MG-RAST	Soil
4.51114e+06	MG-RAST	Soil
4.51114e+06	MG-RAST	Soil
4.51114e+06	MG-RAST	Soil
4.51114e+06	MG-RAST	Soil
4.51114e+06	MG-RAST	Soil
4.51115e+06	MG-RAST	Soil
4.51115e+06	MG-RAST	Soil
4.51115e+06	MG-RAST	Soil
4.51115e+06	MG-RAST	Soil
4.51115e+06	MG-RAST	Soil
4.51115e+06	MG-RAST	Soil
4.51115e+06	MG-RAST	Soil
4.51115e+06	MG-RAST	Soil
4.51115e+06	MG-RAST	Soil
4.51118e+06	MG-RAST	Soil
4.51118e+06	MG-RAST	Soil
4.51118e+06	MG-RAST	Soil
4.51118e+06	MG-RAST	Soil
4.51118e+06	MG-RAST	Soil
4.51118e+06	MG-RAST	Soil
4.51119e+06	MG-RAST	Soil
4.51119e+06	MG-RAST	Soil
4.51119e+06	MG-RAST	Soil
4.51119e+06	MG-RAST	Soil
4.51119e+06	MG-RAST	Soil
4.51119e+06	MG-RAST	Soil
4.51119e+06	MG-RAST	Soil
4.51119e+06	MG-RAST	Soil
4.51119e+06	MG-RAST	Soil
4.5112e+06	MG-RAST	Wastewater/sludge
4.5112e+06	MG-RAST	Wastewater/sludge
4.5112e+06	MG-RAST	Wastewater/sludge
4.5112e+06	MG-RAST	Wastewater/sludge
4.51372e+06	MG-RAST	Sediment
4.51372e+06	MG-RAST	Sediment
4.51372e+06	MG-RAST	Sediment
4.51493e+06	MG-RAST	Animal-associated
4.51493e+06	MG-RAST	Animal-associated
4.51636e+06	MG-RAST	Sediment
4.51637e+06	MG-RAST	Air
4.5164e+06	MG-RAST	Air
4.5164e+06	MG-RAST	Air
4.51646e+06	MG-RAST	Air
4.51646e+06	MG-RAST	Air
4.51659e+06	MG-RAST	Air
4.51664e+06	MG-RAST	Air
4.51665e+06	MG-RAST	Air
4.5168e+06	MG-RAST	Air
4.5168e+06	MG-RAST	Air
4.51691e+06	MG-RAST	Air
4.51691e+06	MG-RAST	Air
4.51695e+06	MG-RAST	Air
4.51706e+06	MG-RAST	Air
4.51771e+06	MG-RAST	Animal-associated
4.51771e+06	MG-RAST	Animal-associated
4.51771e+06	MG-RAST	Animal-associated
4.51771e+06	MG-RAST	Animal-associated
4.51771e+06	MG-RAST	Animal-associated
4.51772e+06	MG-RAST	Animal-associated
4.51772e+06	MG-RAST	Animal-associated
4.51772e+06	MG-RAST	Animal-associated
4.51773e+06	MG-RAST	Animal-associated
4.51773e+06	MG-RAST	Animal-associated
4.51774e+06	MG-RAST	Animal-associated
4.51774e+06	MG-RAST	Animal-associated
4.51774e+06	MG-RAST	Animal-associated
4.51774e+06	MG-RAST	Animal-associated
4.51774e+06	MG-RAST	Animal-associated
4.51774e+06	MG-RAST	Animal-associated
4.51975e+06	MG-RAST	Soil
4.51975e+06	MG-RAST	Soil
4.51976e+06	MG-RAST	Soil
4.51976e+06	MG-RAST	Soil
4.51976e+06	MG-RAST	Soil
4.51976e+06	MG-RAST	Soil
4.51976e+06	MG-RAST	Soil
4.51976e+06	MG-RAST	Soil
4.51976e+06	MG-RAST	Soil
4.51976e+06	MG-RAST	Soil
4.51976e+06	MG-RAST	Soil
4.51976e+06	MG-RAST	Soil
4.51977e+06	MG-RAST	Soil
4.51977e+06	MG-RAST	Soil
4.51977e+06	MG-RAST	Soil
4.51977e+06	MG-RAST	Soil
4.51977e+06	MG-RAST	Soil
4.51977e+06	MG-RAST	Soil
4.51978e+06	MG-RAST	Soil
4.51978e+06	MG-RAST	Soil
4.52153e+06	MG-RAST	Wastewater/sludge
4.52255e+06	MG-RAST	Wastewater/sludge
4.52324e+06	MG-RAST	Soil
4.52324e+06	MG-RAST	Soil
4.52324e+06	MG-RAST	Soil
4.52497e+06	MG-RAST	Wastewater/sludge
4.5258e+06	MG-RAST	Animal-associated
4.52583e+06	MG-RAST	Animal-associated
4.52583e+06	MG-RAST	Animal-associated
4.52596e+06	MG-RAST	Animal-associated
4.52625e+06	MG-RAST	Animal-associated
4.52625e+06	MG-RAST	Animal-associated
4.52625e+06	MG-RAST	Animal-associated
4.52625e+06	MG-RAST	Animal-associated
4.52996e+06	MG-RAST	Mine
4.52997e+06	MG-RAST	Mine
4.53009e+06	MG-RAST	Animal-associated
4.53157e+06	MG-RAST	Water
4.53287e+06	MG-RAST	Water
4.53364e+06	MG-RAST	Sediment
4.53421e+06	MG-RAST	Animal-associated
4.53421e+06	MG-RAST	Animal-associated
4.53433e+06	MG-RAST	Water
4.53433e+06	MG-RAST	Water
4.53433e+06	MG-RAST	Water
4.53433e+06	MG-RAST	Water
4.53434e+06	MG-RAST	Water
4.53434e+06	MG-RAST	Water
4.53434e+06	MG-RAST	Water
4.53434e+06	MG-RAST	Water
4.53434e+06	MG-RAST	Water
4.53434e+06	MG-RAST	Water
4.53434e+06	MG-RAST	Water
4.53434e+06	MG-RAST	Water
4.53434e+06	MG-RAST	Water
4.53435e+06	MG-RAST	Water
4.53435e+06	MG-RAST	Water
4.53435e+06	MG-RAST	Water
4.53435e+06	MG-RAST	Water
4.53435e+06	MG-RAST	Water
4.53435e+06	MG-RAST	Water
4.53435e+06	MG-RAST	Water
4.53563e+06	MG-RAST	Animal-associated
4.53563e+06	MG-RAST	Animal-associated
4.53607e+06	MG-RAST	Mine
4.5361e+06	MG-RAST	Mine
4.53637e+06	MG-RAST	Water
4.53638e+06	MG-RAST	Water
4.53638e+06	MG-RAST	Water
4.53638e+06	MG-RAST	Water
4.53638e+06	MG-RAST	Water
4.53638e+06	MG-RAST	Water
4.53639e+06	MG-RAST	Water
4.53639e+06	MG-RAST	Water
4.53639e+06	MG-RAST	Water
4.53639e+06	MG-RAST	Water
4.53647e+06	MG-RAST	Mine
4.53647e+06	MG-RAST	Mine
4.53648e+06	MG-RAST	Mine
4.53709e+06	MG-RAST	Sediment
4.5371e+06	MG-RAST	Water
4.53711e+06	MG-RAST	Water
4.53906e+06	MG-RAST	Soil
4.53906e+06	MG-RAST	Soil
4.53951e+06	MG-RAST	Soil
4.53952e+06	MG-RAST	Soil
4.53952e+06	MG-RAST	Soil
4.53952e+06	MG-RAST	Soil
4.53952e+06	MG-RAST	Soil
4.53952e+06	MG-RAST	Soil
4.53952e+06	MG-RAST	Soil
4.53952e+06	MG-RAST	Soil
4.53952e+06	MG-RAST	Soil
4.53952e+06	MG-RAST	Soil
4.53952e+06	MG-RAST	Soil
4.53953e+06	MG-RAST	Soil
4.53953e+06	MG-RAST	Soil
4.53953e+06	MG-RAST	Soil
4.53953e+06	MG-RAST	Soil
4.53953e+06	MG-RAST	Animal-associated
4.53953e+06	MG-RAST	Animal-associated
4.53957e+06	MG-RAST	Soil
4.53957e+06	MG-RAST	Soil
4.53957e+06	MG-RAST	Soil
4.53957e+06	MG-RAST	Soil
4.53958e+06	MG-RAST	Soil
4.53958e+06	MG-RAST	Soil
4.53958e+06	MG-RAST	Soil
4.53958e+06	MG-RAST	Soil
4.53958e+06	MG-RAST	Soil
4.53958e+06	MG-RAST	Soil
4.53958e+06	MG-RAST	Soil
4.53958e+06	MG-RAST	Soil
4.53958e+06	MG-RAST	Soil
4.53958e+06	MG-RAST	Soil
4.53959e+06	MG-RAST	Soil
4.53959e+06	MG-RAST	Soil
4.53959e+06	MG-RAST	Soil
4.53959e+06	MG-RAST	Soil
4.53959e+06	MG-RAST	Soil
4.53959e+06	MG-RAST	Soil
4.53959e+06	MG-RAST	Soil
4.53959e+06	MG-RAST	Soil
4.53959e+06	MG-RAST	Soil
4.53959e+06	MG-RAST	Soil
4.53969e+06	MG-RAST	Animal-associated
4.5398e+06	MG-RAST	Animal-associated
4.5398e+06	MG-RAST	Animal-associated
4.53992e+06	MG-RAST	Animal-associated
4.53999e+06	MG-RAST	Animal-associated
4.54e+06	MG-RAST	Animal-associated
4.54005e+06	MG-RAST	Animal-associated
4.54119e+06	MG-RAST	Animal-associated
4.54164e+06	MG-RAST	Soil
4.54164e+06	MG-RAST	Soil
4.54164e+06	MG-RAST	Soil
4.54165e+06	MG-RAST	Soil
4.54165e+06	MG-RAST	Soil
4.54165e+06	MG-RAST	Soil
4.54165e+06	MG-RAST	Soil
4.54165e+06	MG-RAST	Soil
4.54165e+06	MG-RAST	Soil
4.54165e+06	MG-RAST	Soil
4.54426e+06	MG-RAST	Animal-associated
4.54426e+06	MG-RAST	Animal-associated
4.54427e+06	MG-RAST	Animal-associated
4.54427e+06	MG-RAST	Animal-associated
4.54427e+06	MG-RAST	Animal-associated
4.54431e+06	MG-RAST	Animal-associated
4.54835e+06	MG-RAST	Sediment
4.54835e+06	MG-RAST	Sediment
4.54836e+06	MG-RAST	Animal-associated
4.54872e+06	MG-RAST	Water
4.54872e+06	MG-RAST	Water
4.54872e+06	MG-RAST	Water
4.55034e+06	MG-RAST	Water
4.55034e+06	MG-RAST	Water
4.55289e+06	MG-RAST	Animal-associated
4.55289e+06	MG-RAST	Animal-associated
4.55289e+06	MG-RAST	Animal-associated
4.55295e+06	MG-RAST	Animal-associated
4.55295e+06	MG-RAST	Animal-associated
4.55295e+06	MG-RAST	Animal-associated
4.55296e+06	MG-RAST	Animal-associated
4.55296e+06	MG-RAST	Animal-associated
4.55296e+06	MG-RAST	Animal-associated
4.55296e+06	MG-RAST	Animal-associated
4.55296e+06	MG-RAST	Animal-associated
4.55296e+06	MG-RAST	Animal-associated
4.55296e+06	MG-RAST	Animal-associated
4.55296e+06	MG-RAST	Animal-associated
4.55296e+06	MG-RAST	Animal-associated
4.55296e+06	MG-RAST	Animal-associated
4.55297e+06	MG-RAST	Animal-associated
4.55299e+06	MG-RAST	Animal-associated
4.55299e+06	MG-RAST	Animal-associated
4.55394e+06	MG-RAST	Animal-associated
4.55394e+06	MG-RAST	Animal-associated
4.55394e+06	MG-RAST	Animal-associated
4.55395e+06	MG-RAST	Animal-associated
4.55395e+06	MG-RAST	Animal-associated
4.55395e+06	MG-RAST	Animal-associated
4.55395e+06	MG-RAST	Animal-associated
4.55395e+06	MG-RAST	Animal-associated
4.55395e+06	MG-RAST	Animal-associated
4.55395e+06	MG-RAST	Animal-associated
4.55405e+06	MG-RAST	Animal-associated
4.55405e+06	MG-RAST	Animal-associated
4.55405e+06	MG-RAST	Animal-associated
4.55406e+06	MG-RAST	Animal-associated
4.55406e+06	MG-RAST	Animal-associated
4.55406e+06	MG-RAST	Animal-associated
4.55406e+06	MG-RAST	Animal-associated
4.55406e+06	MG-RAST	Animal-associated
4.55406e+06	MG-RAST	Animal-associated
4.55406e+06	MG-RAST	Animal-associated
4.56376e+06	MG-RAST	Animal-associated
4.56376e+06	MG-RAST	Animal-associated
4.56377e+06	MG-RAST	Animal-associated
4.56377e+06	MG-RAST	Animal-associated
4.56377e+06	MG-RAST	Animal-associated
4.56377e+06	MG-RAST	Animal-associated
4.56377e+06	MG-RAST	Animal-associated
4.56377e+06	MG-RAST	Animal-associated
4.56377e+06	MG-RAST	Animal-associated
4.56377e+06	MG-RAST	Animal-associated
4.56377e+06	MG-RAST	Animal-associated
4.56377e+06	MG-RAST	Animal-associated
4.56378e+06	MG-RAST	Animal-associated
4.56378e+06	MG-RAST	Animal-associated
4.56378e+06	MG-RAST	Animal-associated
4.56378e+06	MG-RAST	Animal-associated
4.56378e+06	MG-RAST	Animal-associated
4.56378e+06	MG-RAST	Animal-associated
4.56378e+06	MG-RAST	Animal-associated
4.56378e+06	MG-RAST	Animal-associated
4.56378e+06	MG-RAST	Animal-associated
4.56378e+06	MG-RAST	Animal-associated
4.56379e+06	MG-RAST	Animal-associated
4.56379e+06	MG-RAST	Animal-associated
4.5638e+06	MG-RAST	Water
4.56602e+06	MG-RAST	Wastewater/sludge
4.56673e+06	MG-RAST	Wastewater/sludge
4.56863e+06	MG-RAST	Wastewater/sludge
4.56863e+06	MG-RAST	Wastewater/sludge
4.56943e+06	MG-RAST	Water
4.56943e+06	MG-RAST	Water
4.56943e+06	MG-RAST	Water
4.56943e+06	MG-RAST	Water
4.56957e+06	MG-RAST	Wastewater/sludge
4.56957e+06	MG-RAST	Wastewater/sludge
4.5696e+06	MG-RAST	Wastewater/sludge
4.5696e+06	MG-RAST	Wastewater/sludge
4.57212e+06	MG-RAST	Sediment
4.57212e+06	MG-RAST	Sediment
4.57217e+06	MG-RAST	Wastewater/sludge
4.57217e+06	MG-RAST	Wastewater/sludge
4.5722e+06	MG-RAST	Sediment
4.5722e+06	MG-RAST	Sediment
4.5722e+06	MG-RAST	Sediment
4.58069e+06	MG-RAST	Animal-associated
4.5807e+06	MG-RAST	Animal-associated
4.5807e+06	MG-RAST	Animal-associated
4.5807e+06	MG-RAST	Animal-associated
4.5807e+06	MG-RAST	Animal-associated
4.5807e+06	MG-RAST	Animal-associated
4.5807e+06	MG-RAST	Animal-associated
4.5807e+06	MG-RAST	Animal-associated
4.5807e+06	MG-RAST	Animal-associated
4.5807e+06	MG-RAST	Animal-associated
4.61243e+06	MG-RAST	Animal-associated
4.70141e+06	MG-RAST	Pharmaceutical-pollution
4.70141e+06	MG-RAST	Pharmaceutical-pollution
4.70142e+06	MG-RAST	Pharmaceutical-pollution
4.70142e+06	MG-RAST	Pharmaceutical-pollution
4.70142e+06	MG-RAST	Pharmaceutical-pollution
4.70142e+06	MG-RAST	Pharmaceutical-pollution
4.70142e+06	MG-RAST	Pharmaceutical-pollution
4.70142e+06	MG-RAST	Pharmaceutical-pollution
4.70143e+06	MG-RAST	Pharmaceutical-pollution
4.70143e+06	MG-RAST	Pharmaceutical-pollution
4.70143e+06	MG-RAST	Pharmaceutical-pollution
ERR315858	Tara Oceans (ENA)	Ocean-water
ERR315859	Tara Oceans (ENA)	Ocean-water
ERR315860	Tara Oceans (ENA)	Ocean-water
ERR315861	Tara Oceans (ENA)	Ocean-water
ERR315862	Tara Oceans (ENA)	Ocean-water
ERR315863	Tara Oceans (ENA)	Ocean-water
ERR318618	Tara Oceans (ENA)	Ocean-water
ERR318619	Tara Oceans (ENA)	Ocean-water
ERR318620	Tara Oceans (ENA)	Ocean-water
ERR318621	Tara Oceans (ENA)	Ocean-water
ERR598942	Tara Oceans (ENA)	Ocean-water
ERR598943	Tara Oceans (ENA)	Ocean-water
ERR598944	Tara Oceans (ENA)	Ocean-water
ERR598945	Tara Oceans (ENA)	Ocean-water
ERR598946	Tara Oceans (ENA)	Ocean-water
ERR598947	Tara Oceans (ENA)	Ocean-water
ERR598948	Tara Oceans (ENA)	Ocean-water
ERR598949	Tara Oceans (ENA)	Ocean-water
ERR598950	Tara Oceans (ENA)	Ocean-water
ERR598951	Tara Oceans (ENA)	Ocean-water
ERR598952	Tara Oceans (ENA)	Ocean-water
ERR598953	Tara Oceans (ENA)	Ocean-water
ERR598954	Tara Oceans (ENA)	Ocean-water
ERR598955	Tara Oceans (ENA)	Ocean-water
ERR598956	Tara Oceans (ENA)	Ocean-water
ERR598957	Tara Oceans (ENA)	Ocean-water
ERR598958	Tara Oceans (ENA)	Ocean-water
ERR598959	Tara Oceans (ENA)	Ocean-water
ERR598960	Tara Oceans (ENA)	Ocean-water
ERR598961	Tara Oceans (ENA)	Ocean-water
ERR598962	Tara Oceans (ENA)	Ocean-water
ERR598963	Tara Oceans (ENA)	Ocean-water
ERR598964	Tara Oceans (ENA)	Ocean-water
ERR598965	Tara Oceans (ENA)	Ocean-water
ERR598966	Tara Oceans (ENA)	Ocean-water
ERR598967	Tara Oceans (ENA)	Ocean-water
ERR598968	Tara Oceans (ENA)	Ocean-water
ERR598969	Tara Oceans (ENA)	Ocean-water
ERR598970	Tara Oceans (ENA)	Ocean-water
ERR598971	Tara Oceans (ENA)	Ocean-water
ERR598972	Tara Oceans (ENA)	Ocean-water
ERR598973	Tara Oceans (ENA)	Ocean-water
ERR598974	Tara Oceans (ENA)	Ocean-water
ERR598975	Tara Oceans (ENA)	Ocean-water
ERR598976	Tara Oceans (ENA)	Ocean-water
ERR598977	Tara Oceans (ENA)	Ocean-water
ERR598978	Tara Oceans (ENA)	Ocean-water
ERR598979	Tara Oceans (ENA)	Ocean-water
ERR598980	Tara Oceans (ENA)	Ocean-water
ERR598981	Tara Oceans (ENA)	Ocean-water
ERR598982	Tara Oceans (ENA)	Ocean-water
ERR598983	Tara Oceans (ENA)	Ocean-water
ERR598984	Tara Oceans (ENA)	Ocean-water
ERR598985	Tara Oceans (ENA)	Ocean-water
ERR598986	Tara Oceans (ENA)	Ocean-water
ERR598987	Tara Oceans (ENA)	Ocean-water
ERR598988	Tara Oceans (ENA)	Ocean-water
ERR598989	Tara Oceans (ENA)	Ocean-water
ERR598990	Tara Oceans (ENA)	Ocean-water
ERR598991	Tara Oceans (ENA)	Ocean-water
ERR598992	Tara Oceans (ENA)	Ocean-water
ERR598993	Tara Oceans (ENA)	Ocean-water
ERR598994	Tara Oceans (ENA)	Ocean-water
ERR598995	Tara Oceans (ENA)	Ocean-water
ERR598996	Tara Oceans (ENA)	Ocean-water
ERR598997	Tara Oceans (ENA)	Ocean-water
ERR598998	Tara Oceans (ENA)	Ocean-water
ERR598999	Tara Oceans (ENA)	Ocean-water
ERR599000	Tara Oceans (ENA)	Ocean-water
ERR599001	Tara Oceans (ENA)	Ocean-water
ERR599002	Tara Oceans (ENA)	Ocean-water
ERR599003	Tara Oceans (ENA)	Ocean-water
ERR599004	Tara Oceans (ENA)	Ocean-water
ERR599005	Tara Oceans (ENA)	Ocean-water
ERR599006	Tara Oceans (ENA)	Ocean-water
ERR599007	Tara Oceans (ENA)	Ocean-water
ERR599008	Tara Oceans (ENA)	Ocean-water
ERR599009	Tara Oceans (ENA)	Ocean-water
ERR599010	Tara Oceans (ENA)	Ocean-water
ERR599011	Tara Oceans (ENA)	Ocean-water
ERR599012	Tara Oceans (ENA)	Ocean-water
ERR599013	Tara Oceans (ENA)	Ocean-water
ERR599014	Tara Oceans (ENA)	Ocean-water
ERR599015	Tara Oceans (ENA)	Ocean-water
ERR599016	Tara Oceans (ENA)	Ocean-water
ERR599017	Tara Oceans (ENA)	Ocean-water
ERR599018	Tara Oceans (ENA)	Ocean-water
ERR599019	Tara Oceans (ENA)	Ocean-water
ERR599020	Tara Oceans (ENA)	Ocean-water
ERR599021	Tara Oceans (ENA)	Ocean-water
ERR599022	Tara Oceans (ENA)	Ocean-water
ERR599023	Tara Oceans (ENA)	Ocean-water
ERR599024	Tara Oceans (ENA)	Ocean-water
ERR599025	Tara Oceans (ENA)	Ocean-water
ERR599026	Tara Oceans (ENA)	Ocean-water
ERR599027	Tara Oceans (ENA)	Ocean-water
ERR599028	Tara Oceans (ENA)	Ocean-water
ERR599029	Tara Oceans (ENA)	Ocean-water
ERR599030	Tara Oceans (ENA)	Ocean-water
ERR599031	Tara Oceans (ENA)	Ocean-water
ERR599032	Tara Oceans (ENA)	Ocean-water
ERR599033	Tara Oceans (ENA)	Ocean-water
ERR599034	Tara Oceans (ENA)	Ocean-water
ERR599035	Tara Oceans (ENA)	Ocean-water
ERR599036	Tara Oceans (ENA)	Ocean-water
ERR599037	Tara Oceans (ENA)	Ocean-water
ERR599038	Tara Oceans (ENA)	Ocean-water
ERR599039	Tara Oceans (ENA)	Ocean-water
ERR599040	Tara Oceans (ENA)	Ocean-water
ERR599041	Tara Oceans (ENA)	Ocean-water
ERR599042	Tara Oceans (ENA)	Ocean-water
ERR599043	Tara Oceans (ENA)	Ocean-water
ERR599044	Tara Oceans (ENA)	Ocean-water
ERR599045	Tara Oceans (ENA)	Ocean-water
ERR599046	Tara Oceans (ENA)	Ocean-water
ERR599047	Tara Oceans (ENA)	Ocean-water
ERR599048	Tara Oceans (ENA)	Ocean-water
ERR599049	Tara Oceans (ENA)	Ocean-water
ERR599050	Tara Oceans (ENA)	Ocean-water
ERR599051	Tara Oceans (ENA)	Ocean-water
ERR599052	Tara Oceans (ENA)	Ocean-water
ERR599053	Tara Oceans (ENA)	Ocean-water
ERR599054	Tara Oceans (ENA)	Ocean-water
ERR599055	Tara Oceans (ENA)	Ocean-water
ERR599056	Tara Oceans (ENA)	Ocean-water
ERR599057	Tara Oceans (ENA)	Ocean-water
ERR599058	Tara Oceans (ENA)	Ocean-water
ERR599059	Tara Oceans (ENA)	Ocean-water
ERR599060	Tara Oceans (ENA)	Ocean-water
ERR599061	Tara Oceans (ENA)	Ocean-water
ERR599062	Tara Oceans (ENA)	Ocean-water
ERR599063	Tara Oceans (ENA)	Ocean-water
ERR599064	Tara Oceans (ENA)	Ocean-water
ERR599065	Tara Oceans (ENA)	Ocean-water
ERR599066	Tara Oceans (ENA)	Ocean-water
ERR599067	Tara Oceans (ENA)	Ocean-water
ERR599068	Tara Oceans (ENA)	Ocean-water
ERR599069	Tara Oceans (ENA)	Ocean-water
ERR599070	Tara Oceans (ENA)	Ocean-water
ERR599071	Tara Oceans (ENA)	Ocean-water
ERR599072	Tara Oceans (ENA)	Ocean-water
ERR599073	Tara Oceans (ENA)	Ocean-water
ERR599074	Tara Oceans (ENA)	Ocean-water
ERR599075	Tara Oceans (ENA)	Ocean-water
ERR599076	Tara Oceans (ENA)	Ocean-water
ERR599077	Tara Oceans (ENA)	Ocean-water
ERR599078	Tara Oceans (ENA)	Ocean-water
ERR599079	Tara Oceans (ENA)	Ocean-water
ERR599080	Tara Oceans (ENA)	Ocean-water
ERR599081	Tara Oceans (ENA)	Ocean-water
ERR599082	Tara Oceans (ENA)	Ocean-water
ERR599083	Tara Oceans (ENA)	Ocean-water
ERR599084	Tara Oceans (ENA)	Ocean-water
ERR599085	Tara Oceans (ENA)	Ocean-water
ERR599086	Tara Oceans (ENA)	Ocean-water
ERR599087	Tara Oceans (ENA)	Ocean-water
ERR599088	Tara Oceans (ENA)	Ocean-water
ERR599089	Tara Oceans (ENA)	Ocean-water
ERR599090	Tara Oceans (ENA)	Ocean-water
ERR599091	Tara Oceans (ENA)	Ocean-water
ERR599092	Tara Oceans (ENA)	Ocean-water
ERR599093	Tara Oceans (ENA)	Ocean-water
ERR599094	Tara Oceans (ENA)	Ocean-water
ERR599095	Tara Oceans (ENA)	Ocean-water
ERR599096	Tara Oceans (ENA)	Ocean-water
ERR599097	Tara Oceans (ENA)	Ocean-water
ERR599098	Tara Oceans (ENA)	Ocean-water
ERR599099	Tara Oceans (ENA)	Ocean-water
ERR599100	Tara Oceans (ENA)	Ocean-water
ERR599101	Tara Oceans (ENA)	Ocean-water
ERR599102	Tara Oceans (ENA)	Ocean-water
ERR599103	Tara Oceans (ENA)	Ocean-water
ERR599104	Tara Oceans (ENA)	Ocean-water
ERR599105	Tara Oceans (ENA)	Ocean-water
ERR599106	Tara Oceans (ENA)	Ocean-water
ERR599107	Tara Oceans (ENA)	Ocean-water
ERR599108	Tara Oceans (ENA)	Ocean-water
ERR599109	Tara Oceans (ENA)	Ocean-water
ERR599110	Tara Oceans (ENA)	Ocean-water
ERR599111	Tara Oceans (ENA)	Ocean-water
ERR599112	Tara Oceans (ENA)	Ocean-water
ERR599113	Tara Oceans (ENA)	Ocean-water
ERR599114	Tara Oceans (ENA)	Ocean-water
ERR599115	Tara Oceans (ENA)	Ocean-water
ERR599116	Tara Oceans (ENA)	Ocean-water
ERR599117	Tara Oceans (ENA)	Ocean-water
ERR599118	Tara Oceans (ENA)	Ocean-water
ERR599119	Tara Oceans (ENA)	Ocean-water
ERR599120	Tara Oceans (ENA)	Ocean-water
ERR599121	Tara Oceans (ENA)	Ocean-water
ERR599122	Tara Oceans (ENA)	Ocean-water
ERR599123	Tara Oceans (ENA)	Ocean-water
ERR599124	Tara Oceans (ENA)	Ocean-water
ERR599125	Tara Oceans (ENA)	Ocean-water
ERR599126	Tara Oceans (ENA)	Ocean-water
ERR599127	Tara Oceans (ENA)	Ocean-water
ERR599128	Tara Oceans (ENA)	Ocean-water
ERR599129	Tara Oceans (ENA)	Ocean-water
ERR599130	Tara Oceans (ENA)	Ocean-water
ERR599131	Tara Oceans (ENA)	Ocean-water
ERR599132	Tara Oceans (ENA)	Ocean-water
ERR599133	Tara Oceans (ENA)	Ocean-water
ERR599134	Tara Oceans (ENA)	Ocean-water
ERR599135	Tara Oceans (ENA)	Ocean-water
ERR599136	Tara Oceans (ENA)	Ocean-water
ERR599137	Tara Oceans (ENA)	Ocean-water
ERR599138	Tara Oceans (ENA)	Ocean-water
ERR599139	Tara Oceans (ENA)	Ocean-water
ERR599140	Tara Oceans (ENA)	Ocean-water
ERR599141	Tara Oceans (ENA)	Ocean-water
ERR599142	Tara Oceans (ENA)	Ocean-water
ERR599143	Tara Oceans (ENA)	Ocean-water
ERR599144	Tara Oceans (ENA)	Ocean-water
ERR599145	Tara Oceans (ENA)	Ocean-water
ERR599146	Tara Oceans (ENA)	Ocean-water
ERR599147	Tara Oceans (ENA)	Ocean-water
ERR599148	Tara Oceans (ENA)	Ocean-water
ERR599149	Tara Oceans (ENA)	Ocean-water
ERR599150	Tara Oceans (ENA)	Ocean-water
ERR599151	Tara Oceans (ENA)	Ocean-water
ERR599152	Tara Oceans (ENA)	Ocean-water
ERR599153	Tara Oceans (ENA)	Ocean-water
ERR599154	Tara Oceans (ENA)	Ocean-water
ERR599155	Tara Oceans (ENA)	Ocean-water
ERR599156	Tara Oceans (ENA)	Ocean-water
ERR599157	Tara Oceans (ENA)	Ocean-water
ERR599158	Tara Oceans (ENA)	Ocean-water
ERR599159	Tara Oceans (ENA)	Ocean-water
ERR599160	Tara Oceans (ENA)	Ocean-water
ERR599161	Tara Oceans (ENA)	Ocean-water
ERR599162	Tara Oceans (ENA)	Ocean-water
ERR599163	Tara Oceans (ENA)	Ocean-water
ERR599164	Tara Oceans (ENA)	Ocean-water
ERR599165	Tara Oceans (ENA)	Ocean-water
ERR599166	Tara Oceans (ENA)	Ocean-water
ERR599167	Tara Oceans (ENA)	Ocean-water
ERR599168	Tara Oceans (ENA)	Ocean-water
ERR599169	Tara Oceans (ENA)	Ocean-water
ERR599170	Tara Oceans (ENA)	Ocean-water
ERR599171	Tara Oceans (ENA)	Ocean-water
ERR599172	Tara Oceans (ENA)	Ocean-water
ERR599173	Tara Oceans (ENA)	Ocean-water
ERR599174	Tara Oceans (ENA)	Ocean-water
ERR599175	Tara Oceans (ENA)	Ocean-water
ERR599176	Tara Oceans (ENA)	Ocean-water
SRR038746	Human Microbiome Project (SRA)	Gastrointestinal
SRR041655	Human Microbiome Project (SRA)	Gastrointestinal
SRR041660	Human Microbiome Project (SRA)	Gastrointestinal
SRR042027	Human Microbiome Project (SRA)	Gastrointestinal
SRR042182	Human Microbiome Project (SRA)	Gastrointestinal
SRR042491	Human Microbiome Project (SRA)	Gastrointestinal
SRR059322	Human Microbiome Project (SRA)	Oral
SRR059328	Human Microbiome Project (SRA)	Oral
SRR059331	Human Microbiome Project (SRA)	Gastrointestinal
SRR059339	Human Microbiome Project (SRA)	Gastrointestinal
SRR059340	Human Microbiome Project (SRA)	Oral
SRR059345	Human Microbiome Project (SRA)	Gastrointestinal
SRR059347	Human Microbiome Project (SRA)	Gastrointestinal
SRR059350	Human Microbiome Project (SRA)	Gastrointestinal
SRR059353	Human Microbiome Project (SRA)	Gastrointestinal
SRR059355	Human Microbiome Project (SRA)	Gastrointestinal
SRR059357	Human Microbiome Project (SRA)	Gastrointestinal
SRR059358	Human Microbiome Project (SRA)	Oral
SRR059363	Human Microbiome Project (SRA)	Oral
SRR059365	Human Microbiome Project (SRA)	Airways
SRR059367	Human Microbiome Project (SRA)	Gastrointestinal
SRR059371	Human Microbiome Project (SRA)	Oral
SRR059373	Human Microbiome Project (SRA)	Gastrointestinal
SRR059374	Human Microbiome Project (SRA)	Oral
SRR059377	Human Microbiome Project (SRA)	Airways
SRR059379	Human Microbiome Project (SRA)	Gastrointestinal
SRR059401	Human Microbiome Project (SRA)	Airways
SRR059403	Human Microbiome Project (SRA)	Oral
SRR059407	Human Microbiome Project (SRA)	Gastrointestinal
SRR059411	Human Microbiome Project (SRA)	Airways
SRR059414	Human Microbiome Project (SRA)	Oral
SRR059416	Human Microbiome Project (SRA)	Gastrointestinal
SRR059420	Human Microbiome Project (SRA)	Gastrointestinal
SRR059425	Human Microbiome Project (SRA)	Gastrointestinal
SRR059428	Human Microbiome Project (SRA)	Oral
SRR059433	Human Microbiome Project (SRA)	Oral
SRR059437	Human Microbiome Project (SRA)	Oral
SRR059440	Human Microbiome Project (SRA)	Gastrointestinal
SRR059446	Human Microbiome Project (SRA)	Oral
SRR059453	Human Microbiome Project (SRA)	Urogenital
SRR059475	Human Microbiome Project (SRA)	Airways
SRR059484	Human Microbiome Project (SRA)	Oral
SRR059490	Human Microbiome Project (SRA)	Oral
SRR059493	Human Microbiome Project (SRA)	Oral
SRR059510	Human Microbiome Project (SRA)	Oral
SRR059812	Human Microbiome Project (SRA)	Gastrointestinal
SRR059814	Human Microbiome Project (SRA)	Oral
SRR059818	Human Microbiome Project (SRA)	Gastrointestinal
SRR059829	Human Microbiome Project (SRA)	Gastrointestinal
SRR059839	Human Microbiome Project (SRA)	Oral
SRR059859	Human Microbiome Project (SRA)	Airways
SRR059865	Human Microbiome Project (SRA)	Oral
SRR059877	Human Microbiome Project (SRA)	Airways
SRR059890	Human Microbiome Project (SRA)	Gastrointestinal
SRR059893	Human Microbiome Project (SRA)	Oral
SRR059899	Human Microbiome Project (SRA)	Oral
SRR059900	Human Microbiome Project (SRA)	Gastrointestinal
SRR059910	Human Microbiome Project (SRA)	Gastrointestinal
SRR059913	Human Microbiome Project (SRA)	Airways
SRR059919	Human Microbiome Project (SRA)	Oral
SRR059928	Human Microbiome Project (SRA)	Oral
SRR059957	Human Microbiome Project (SRA)	Oral
SRR059984	Human Microbiome Project (SRA)	Gastrointestinal
SRR059990	Human Microbiome Project (SRA)	Gastrointestinal
SRR059994	Human Microbiome Project (SRA)	Oral
SRR059996	Human Microbiome Project (SRA)	Airways
SRR060000	Human Microbiome Project (SRA)	Gastrointestinal
SRR060001	Human Microbiome Project (SRA)	Gastrointestinal
SRR060028	Human Microbiome Project (SRA)	Airways
SRR060033	Human Microbiome Project (SRA)	Oral
SRR060043	Human Microbiome Project (SRA)	Urogenital
SRR060081	Human Microbiome Project (SRA)	Oral
SRR060121	Human Microbiome Project (SRA)	Oral
SRR060137	Human Microbiome Project (SRA)	Gastrointestinal
SRR060142	Human Microbiome Project (SRA)	Oral
SRR060153	Human Microbiome Project (SRA)	Urogenital
SRR060356	Human Microbiome Project (SRA)	Gastrointestinal
SRR060361	Human Microbiome Project (SRA)	Oral
SRR060365	Human Microbiome Project (SRA)	Gastrointestinal
SRR060367	Human Microbiome Project (SRA)	Airways
SRR060375	Human Microbiome Project (SRA)	Gastrointestinal
SRR060378	Human Microbiome Project (SRA)	Oral
SRR060387	Human Microbiome Project (SRA)	Oral
SRR060399	Human Microbiome Project (SRA)	Airways
SRR060405	Human Microbiome Project (SRA)	Oral
SRR060411	Human Microbiome Project (SRA)	Gastrointestinal
SRR060421	Human Microbiome Project (SRA)	Oral
SRR060429	Human Microbiome Project (SRA)	Airways
SRR060439	Human Microbiome Project (SRA)	Airways
SRR060440	Human Microbiome Project (SRA)	Oral
SRR061044	Human Microbiome Project (SRA)	Gastrointestinal
SRR061111	Human Microbiome Project (SRA)	Gastrointestinal
SRR061115	Human Microbiome Project (SRA)	Gastrointestinal
SRR061119	Human Microbiome Project (SRA)	Gastrointestinal
SRR061121	Human Microbiome Project (SRA)	Gastrointestinal
SRR061124	Human Microbiome Project (SRA)	Gastrointestinal
SRR061132	Human Microbiome Project (SRA)	Gastrointestinal
SRR061141	Human Microbiome Project (SRA)	Oral
SRR061147	Human Microbiome Project (SRA)	Gastrointestinal
SRR061153	Human Microbiome Project (SRA)	Gastrointestinal
SRR061156	Human Microbiome Project (SRA)	Gastrointestinal
SRR061159	Human Microbiome Project (SRA)	Oral
SRR061178	Human Microbiome Project (SRA)	Oral
SRR061179	Human Microbiome Project (SRA)	Urogenital
SRR061187	Human Microbiome Project (SRA)	Gastrointestinal
SRR061195	Human Microbiome Project (SRA)	Gastrointestinal
SRR061196	Human Microbiome Project (SRA)	Urogenital
SRR061199	Human Microbiome Project (SRA)	Gastrointestinal
SRR061201	Human Microbiome Project (SRA)	Urogenital
SRR061205	Human Microbiome Project (SRA)	Gastrointestinal
SRR061210	Human Microbiome Project (SRA)	Oral
SRR061215	Human Microbiome Project (SRA)	Gastrointestinal
SRR061218	Human Microbiome Project (SRA)	Gastrointestinal
SRR061222	Human Microbiome Project (SRA)	Gastrointestinal
SRR061225	Human Microbiome Project (SRA)	Oral
SRR061226	Human Microbiome Project (SRA)	Gastrointestinal
SRR061230	Human Microbiome Project (SRA)	Gastrointestinal
SRR061239	Human Microbiome Project (SRA)	Oral
SRR061244	Human Microbiome Project (SRA)	Oral
SRR061252	Human Microbiome Project (SRA)	Oral
SRR061255	Human Microbiome Project (SRA)	Gastrointestinal
SRR061259	Human Microbiome Project (SRA)	Oral
SRR061263	Human Microbiome Project (SRA)	Urogenital
SRR061274	Human Microbiome Project (SRA)	Urogenital
SRR061276	Human Microbiome Project (SRA)	Oral
SRR061277	Human Microbiome Project (SRA)	Skin
SRR061280	Human Microbiome Project (SRA)	Gastrointestinal
SRR061288	Human Microbiome Project (SRA)	Skin
SRR061289	Human Microbiome Project (SRA)	Oral
SRR061293	Human Microbiome Project (SRA)	Airways
SRR061299	Human Microbiome Project (SRA)	Urogenital
SRR061302	Human Microbiome Project (SRA)	Oral
SRR061309	Human Microbiome Project (SRA)	Skin
SRR061311	Human Microbiome Project (SRA)	Oral
SRR061317	Human Microbiome Project (SRA)	Skin
SRR061319	Human Microbiome Project (SRA)	Oral
SRR061326	Human Microbiome Project (SRA)	Gastrointestinal
SRR061330	Human Microbiome Project (SRA)	Gastrointestinal
SRR061335	Human Microbiome Project (SRA)	Oral
SRR061336	Human Microbiome Project (SRA)	Skin
SRR061343	Human Microbiome Project (SRA)	Gastrointestinal
SRR061348	Human Microbiome Project (SRA)	Airways
SRR061351	Human Microbiome Project (SRA)	Skin
SRR061354	Human Microbiome Project (SRA)	Oral
SRR061361	Human Microbiome Project (SRA)	Skin
SRR061365	Human Microbiome Project (SRA)	Oral
SRR061369	Human Microbiome Project (SRA)	Skin
SRR061370	Human Microbiome Project (SRA)	Airways
SRR061373	Human Microbiome Project (SRA)	Airways
SRR061376	Human Microbiome Project (SRA)	Skin
SRR061377	Human Microbiome Project (SRA)	Oral
SRR061387	Human Microbiome Project (SRA)	Airways
SRR061389	Human Microbiome Project (SRA)	Oral
SRR061392	Human Microbiome Project (SRA)	Airways
SRR061398	Human Microbiome Project (SRA)	Skin
SRR061400	Human Microbiome Project (SRA)	Oral
SRR061405	Human Microbiome Project (SRA)	Skin
SRR061415	Human Microbiome Project (SRA)	Skin
SRR061432	Human Microbiome Project (SRA)	Gastrointestinal
SRR061441	Human Microbiome Project (SRA)	Oral
SRR061451	Human Microbiome Project (SRA)	Oral
SRR061456	Human Microbiome Project (SRA)	Gastrointestinal
SRR061466	Human Microbiome Project (SRA)	Skin
SRR061469	Human Microbiome Project (SRA)	Skin
SRR061480	Human Microbiome Project (SRA)	Airways
SRR061484	Human Microbiome Project (SRA)	Gastrointestinal
SRR061494	Human Microbiome Project (SRA)	Gastrointestinal
SRR061499	Human Microbiome Project (SRA)	Gastrointestinal
SRR061506	Human Microbiome Project (SRA)	Skin
SRR061511	Human Microbiome Project (SRA)	Oral
SRR061513	Human Microbiome Project (SRA)	Airways
SRR061520	Human Microbiome Project (SRA)	Oral
SRR061525	Human Microbiome Project (SRA)	Airways
SRR061530	Human Microbiome Project (SRA)	Airways
SRR061550	Human Microbiome Project (SRA)	Oral
SRR061552	Human Microbiome Project (SRA)	Urogenital
SRR061555	Human Microbiome Project (SRA)	Gastrointestinal
SRR061561	Human Microbiome Project (SRA)	Urogenital
SRR061566	Human Microbiome Project (SRA)	Oral
SRR061568	Human Microbiome Project (SRA)	Gastrointestinal
SRR061574	Human Microbiome Project (SRA)	Gastrointestinal
SRR061583	Human Microbiome Project (SRA)	Gastrointestinal
SRR061585	Human Microbiome Project (SRA)	Oral
SRR061590	Human Microbiome Project (SRA)	Oral
SRR061592	Human Microbiome Project (SRA)	Airways
SRR061593	Human Microbiome Project (SRA)	Urogenital
SRR061689	Human Microbiome Project (SRA)	Gastrointestinal
SRR061690	Human Microbiome Project (SRA)	Gastrointestinal
SRR061903	Human Microbiome Project (SRA)	Gastrointestinal
SRR061904	Human Microbiome Project (SRA)	Gastrointestinal
SRR061914	Human Microbiome Project (SRA)	Airways
SRR061916	Human Microbiome Project (SRA)	Oral
SRR061920	Human Microbiome Project (SRA)	Gastrointestinal
SRR061921	Human Microbiome Project (SRA)	Skin
SRR061922	Human Microbiome Project (SRA)	Skin
SRR061923	Human Microbiome Project (SRA)	Skin
SRR061924	Human Microbiome Project (SRA)	Skin
SRR061925	Human Microbiome Project (SRA)	Skin
SRR061926	Human Microbiome Project (SRA)	Skin
SRR061927	Human Microbiome Project (SRA)	Skin
SRR061928	Human Microbiome Project (SRA)	Skin
SRR061930	Human Microbiome Project (SRA)	Gastrointestinal
SRR061934	Human Microbiome Project (SRA)	Gastrointestinal
SRR061941	Human Microbiome Project (SRA)	Skin
SRR061942	Human Microbiome Project (SRA)	Skin
SRR061945	Human Microbiome Project (SRA)	Oral
SRR061947	Human Microbiome Project (SRA)	Skin
SRR061948	Human Microbiome Project (SRA)	Skin
SRR061953	Human Microbiome Project (SRA)	Oral
SRR061968	Human Microbiome Project (SRA)	Oral
SRR061973	Human Microbiome Project (SRA)	Gastrointestinal
SRR061979	Human Microbiome Project (SRA)	Oral
SRR061995	Human Microbiome Project (SRA)	Skin
SRR061997	Human Microbiome Project (SRA)	Oral
SRR062005	Human Microbiome Project (SRA)	Skin
SRR062006	Human Microbiome Project (SRA)	Skin
SRR062014	Human Microbiome Project (SRA)	Oral
SRR062015	Human Microbiome Project (SRA)	Skin
SRR062016	Human Microbiome Project (SRA)	Skin
SRR062017	Human Microbiome Project (SRA)	Skin
SRR062018	Human Microbiome Project (SRA)	Skin
SRR062019	Human Microbiome Project (SRA)	Skin
SRR062020	Human Microbiome Project (SRA)	Skin
SRR062034	Human Microbiome Project (SRA)	Oral
SRR062042	Human Microbiome Project (SRA)	Oral
SRR062056	Human Microbiome Project (SRA)	Oral
SRR062068	Human Microbiome Project (SRA)	Oral
SRR062090	Human Microbiome Project (SRA)	Skin
SRR062091	Human Microbiome Project (SRA)	Skin
SRR062093	Human Microbiome Project (SRA)	Oral
SRR062101	Human Microbiome Project (SRA)	Oral
SRR062103	Human Microbiome Project (SRA)	Gastrointestinal
SRR062108	Human Microbiome Project (SRA)	Skin
SRR062276	Human Microbiome Project (SRA)	Urogenital
SRR062281	Human Microbiome Project (SRA)	Oral
SRR062289	Human Microbiome Project (SRA)	Airways
SRR062300	Human Microbiome Project (SRA)	Oral
SRR062311	Human Microbiome Project (SRA)	Oral
SRR062321	Human Microbiome Project (SRA)	Gastrointestinal
SRR062325	Human Microbiome Project (SRA)	Oral
SRR062332	Human Microbiome Project (SRA)	Oral
SRR062335	Human Microbiome Project (SRA)	Urogenital
SRR062341	Human Microbiome Project (SRA)	Gastrointestinal
SRR062347	Human Microbiome Project (SRA)	Oral
SRR062348	Human Microbiome Project (SRA)	Gastrointestinal
SRR062358	Human Microbiome Project (SRA)	Airways
SRR062365	Human Microbiome Project (SRA)	Urogenital
SRR062369	Human Microbiome Project (SRA)	Urogenital
SRR062375	Human Microbiome Project (SRA)	Gastrointestinal
SRR062377	Human Microbiome Project (SRA)	Oral
SRR062386	Human Microbiome Project (SRA)	Gastrointestinal
SRR062391	Human Microbiome Project (SRA)	Oral
SRR062395	Human Microbiome Project (SRA)	Gastrointestinal
SRR062406	Human Microbiome Project (SRA)	Gastrointestinal
SRR062410	Human Microbiome Project (SRA)	Oral
SRR062418	Human Microbiome Project (SRA)	Gastrointestinal
SRR062423	Human Microbiome Project (SRA)	Gastrointestinal
SRR062426	Human Microbiome Project (SRA)	Gastrointestinal
SRR062432	Human Microbiome Project (SRA)	Oral
SRR062437	Human Microbiome Project (SRA)	Skin
SRR062438	Human Microbiome Project (SRA)	Skin
SRR062439	Human Microbiome Project (SRA)	Skin
SRR062442	Human Microbiome Project (SRA)	Skin
SRR062444	Human Microbiome Project (SRA)	Airways
SRR062446	Human Microbiome Project (SRA)	Gastrointestinal
SRR062447	Human Microbiome Project (SRA)	Gastrointestinal
SRR062452	Human Microbiome Project (SRA)	Oral
SRR062460	Human Microbiome Project (SRA)	Gastrointestinal
SRR062467	Human Microbiome Project (SRA)	Gastrointestinal
SRR062468	Human Microbiome Project (SRA)	Oral
SRR062470	Human Microbiome Project (SRA)	Urogenital
SRR062486	Human Microbiome Project (SRA)	Skin
SRR062491	Human Microbiome Project (SRA)	Oral
SRR062492	Human Microbiome Project (SRA)	Skin
SRR062505	Human Microbiome Project (SRA)	Oral
SRR062513	Human Microbiome Project (SRA)	Skin
SRR062514	Human Microbiome Project (SRA)	Skin
SRR062524	Human Microbiome Project (SRA)	Gastrointestinal
SRR062527	Human Microbiome Project (SRA)	Oral
SRR062536	Human Microbiome Project (SRA)	Airways
SRR062538	Human Microbiome Project (SRA)	Gastrointestinal
SRR062539	Human Microbiome Project (SRA)	Gastrointestinal
SRR063466	Human Microbiome Project (SRA)	Airways
SRR063470	Human Microbiome Project (SRA)	Gastrointestinal
SRR063480	Human Microbiome Project (SRA)	Gastrointestinal
SRR063484	Human Microbiome Project (SRA)	Gastrointestinal
SRR063490	Human Microbiome Project (SRA)	Airways
SRR063492	Human Microbiome Project (SRA)	Airways
SRR063496	Human Microbiome Project (SRA)	Oral
SRR063507	Human Microbiome Project (SRA)	Oral
SRR063519	Human Microbiome Project (SRA)	Oral
SRR063523	Human Microbiome Project (SRA)	Gastrointestinal
SRR063524	Human Microbiome Project (SRA)	Airways
SRR063528	Human Microbiome Project (SRA)	Oral
SRR063531	Human Microbiome Project (SRA)	Airways
SRR063533	Human Microbiome Project (SRA)	Skin
SRR063675	Human Microbiome Project (SRA)	Oral
SRR063746	Human Microbiome Project (SRA)	Oral
SRR063917	Human Microbiome Project (SRA)	Skin
SRR063928	Human Microbiome Project (SRA)	Oral
SRR064436	Human Microbiome Project (SRA)	Oral
SRR346652	Human Microbiome Project (SRA)	Urogenital
SRR346676	Human Microbiome Project (SRA)	Airways
SRR346690	Human Microbiome Project (SRA)	Airways
SRR346706	Human Microbiome Project (SRA)	Airways
SRR353619	Human Microbiome Project (SRA)	Urogenital
SRR353628	Human Microbiome Project (SRA)	Airways
SRR353629	Human Microbiome Project (SRA)	Airways
SRR512078	Human Microbiome Project (SRA)	Airways
SRR512770	Human Microbiome Project (SRA)	Urogenital
SRR513144	Human Microbiome Project (SRA)	Urogenital
SRR513145	Human Microbiome Project (SRA)	Airways
SRR513146	Human Microbiome Project (SRA)	Airways
SRR513147	Human Microbiome Project (SRA)	Urogenital
SRR513150	Human Microbiome Project (SRA)	Airways
SRR513156	Human Microbiome Project (SRA)	Airways
SRR513168	Human Microbiome Project (SRA)	Urogenital
SRR513181	Human Microbiome Project (SRA)	Airways
SRR513374	Human Microbiome Project (SRA)	Urogenital
SRR513448	Human Microbiome Project (SRA)	Urogenital
SRR513452	Human Microbiome Project (SRA)	Urogenital
SRR513764	Human Microbiome Project (SRA)	Airways
SRR513769	Human Microbiome Project (SRA)	Urogenital
SRR513773	Human Microbiome Project (SRA)	Urogenital
SRR513779	Human Microbiome Project (SRA)	Urogenital
SRR513785	Human Microbiome Project (SRA)	Urogenital
SRR513792	Human Microbiome Project (SRA)	Urogenital
SRR513794	Human Microbiome Project (SRA)	Airways
SRR513805	Human Microbiome Project (SRA)	Urogenital
SRR513807	Human Microbiome Project (SRA)	Urogenital
SRR513818	Human Microbiome Project (SRA)	Urogenital
SRR514004	Human Microbiome Project (SRA)	Urogenital
SRR514180	Human Microbiome Project (SRA)	Urogenital
SRR514205	Human Microbiome Project (SRA)	Urogenital
SRR514207	Human Microbiome Project (SRA)	Urogenital
SRR514213	Human Microbiome Project (SRA)	Urogenital
SRR514217	Human Microbiome Project (SRA)	Urogenital
SRR514232	Human Microbiome Project (SRA)	Airways
SRR514260	Human Microbiome Project (SRA)	Urogenital
SRR514266	Human Microbiome Project (SRA)	Airways
SRR514272	Human Microbiome Project (SRA)	Urogenital
SRR514310	Human Microbiome Project (SRA)	Urogenital
SRR514318	Human Microbiome Project (SRA)	Urogenital
SRR514325	Human Microbiome Project (SRA)	Skin
SRR514326	Human Microbiome Project (SRA)	Urogenital
SRR514843	Human Microbiome Project (SRA)	Urogenital
SRR514845	Human Microbiome Project (SRA)	Urogenital
SRR514847	Human Microbiome Project (SRA)	Urogenital
SRR520269	Human Microbiome Project (SRA)	Urogenital
SRR520270	Human Microbiome Project (SRA)	Urogenital
