# Supplementary material for: The diversity of uncharacterized antibiotic resistance genes can be predicted from known gene variants—but not always
Source: Microbiome. 2018 Jul 7;6:125. doi: 10.1186/s40168-018-0508-2 (PMC6035801; doi:10.1186/s40168-018-0508-2)
Supplement: Supplementary file 7 — The R scripts used for the analysis in this study. (ZIP 18 kb) [file 40168_2018_508_MOESM7_ESM.zip]

Archive with 16 entries (13 files):
- Item S2/
- Item S2/all_environments_farme.R
- Item S2/all_environments_resqu.R
- __MACOSX/
- __MACOSX/Item S2/
- __MACOSX/Item S2/._all_environments_resqu.R
- Item S2/all_environments_subsets.R
- Item S2/per_environment_best_genes.R
- Item S2/per_environment_farme.R
- __MACOSX/Item S2/._per_environment_farme.R
- Item S2/per_environment_farme_best_genes.R
- Item S2/per_environment_resqu.R
- __MACOSX/Item S2/._per_environment_resqu.R
- Item S2/per_environment_subsets.R
- Item S2/resqu_vs_farme_compare.R
- __MACOSX/Item S2/._resqu_vs_farme_compare.R
