# Supplementary material for: The diversity of uncharacterized antibiotic resistance genes can be predicted from known gene variants—but not always
Source: Microbiome. 2018 Jul 7;6:125. doi: 10.1186/s40168-018-0508-2 (PMC6035801; doi:10.1186/s40168-018-0508-2)
Supplement: Supplementary file 7 — The R scripts used for the analysis in this study. (ZIP 18 kb) [file 40168_2018_508_MOESM7_ESM.zip › Item S2/all_environments_farme.R]

library(vegan)

## USE FARME DATA AS 'TRUE RESULT'

print(paste("Running for FARME as true result..."))

r = read.table("../FARME_ALL_SUB.txt", row.names = 1, header = TRUE, sep = "\t", quote = "")

gc = as.matrix(r[,2:ncol(r)])

maxdbsize = ncol(gc)
nsamples = nrow(gc)
resamples = 100

true_results = matrix(0,nsamples, 6)
for (s in 1:nsamples) {
    full_samp = gc[s,]

    rich_full = specnumber(full_samp)
    true_results[s,1] = rich_full

    H_full = diversity(full_samp, index = "shannon")
    true_results[s,2] = H_full

    simp_full = diversity(full_samp, index = "simpson")
    true_results[s,3] = simp_full

    est_full = estimateR(full_samp)
    true_results[s,4] = est_full[2]
    true_results[s,5] = est_full[4]
    true_results[s,6] = sum(full_samp)
}

## RUN WITH ORIGINAL DATA

r = read.table("../ALL_DATA_SUB.txt", row.names = 1, header = TRUE, sep = "\t", quote = "")

gc = as.matrix(r[,2:ncol(r)])

maxdbsize = ncol(gc)
nsamples = nrow(gc)
resamples = 100

rich_results = matrix(0,maxdbsize, resamples)
H_results = matrix(0,maxdbsize, resamples)
simp_results = matrix(0,maxdbsize, resamples)
chao1_results = matrix(0,maxdbsize, resamples)
ACE_results = matrix(0,maxdbsize, resamples)
abund_results = matrix(0,maxdbsize, resamples)

rich_else_results = matrix(0,maxdbsize, resamples)
H_else_results = matrix(0,maxdbsize, resamples)
simp_else_results = matrix(0,maxdbsize, resamples)
chao1_else_results = matrix(0,maxdbsize, resamples)
ACE_else_results = matrix(0,maxdbsize, resamples)
abund_else_results = matrix(0,maxdbsize, resamples)


for (n in c(1,2,5,seq(10,maxdbsize,10))) {

print(paste("Running for n =", n, "..."))


  for (i in 1:resamples) {
  res_temp = matrix(0,nsamples, 6)
  res_else = matrix(0,nsamples, 6)

  for (s in 1:nsamples) {
    sub_samps = sample(1:maxdbsize,n,replace = FALSE)
    ndb_samp = gc[s,sub_samps]
    ndb_else = gc[s,-sub_samps]

    rich_ndb = specnumber(ndb_samp)
    rich_else = specnumber(ndb_else)
    res_temp[s,1] = rich_ndb
    res_else[s,1] = rich_else

    H_ndb = diversity(ndb_samp, index = "shannon")
    H_else = diversity(ndb_else, index = "shannon")
    res_temp[s,2] = H_ndb
    res_else[s,2] = H_else

    simp_ndb = diversity(ndb_samp, index = "simpson")
    simp_else = diversity(ndb_else, index = "simpson")
    res_temp[s,3] = simp_ndb
    res_else[s,3] = simp_else

    est_ndb = estimateR(ndb_samp)
    est_else = estimateR(ndb_else)
    res_temp[s,4] = est_ndb[2]
    res_temp[s,5] = est_ndb[4]
    res_else[s,4] = est_else[2]
    res_else[s,5] = est_else[4]

    res_temp[s,6] = sum(ndb_samp)
    res_else[s,6] = sum(ndb_else)
  }
 cors = rep(0,6)
 cors_else = rep(0,6)
  for (t in 1:6) {
    cor_test = cor.test(res_temp[,t],true_results[,t], method = "spearman")
    cor_else = cor.test(res_temp[,t],res_else[,t], method = "spearman")
    #lin_mod = lm(true_results[,t] ~ res_temp[,t])

    cors[t] = cor_test$estimate
    cors_else[t] = cor_else$estimate
    #cors[t] = lin_mod$coefficients[2]
  }
  rich_results[n,i] = cors[1]
  H_results[n,i] = cors[2]
  simp_results[n,i] = cors[3]
  chao1_results[n,i] = cors[4]
  ACE_results[n,i] = cors[5]
  abund_results[n,i] = cors[6]
  rich_else_results[n,i] = cors_else[1]
  H_else_results[n,i] = cors_else[2]
  simp_else_results[n,i] = cors_else[3]
  chao1_else_results[n,i] = cors_else[4]
  ACE_else_results[n,i] = cors_else[5]
  abund_else_results[n,i] = cors_else[6]
}
}

plotpoints = c(1,2,5,10,20,40,50,60,70,80,90,100,150,200,250)

pdf("abund_boxplot.pdf", width = 4, height = 4)
boxplot(t(abund_results[plotpoints,]), names = plotpoints, ylim = c(0,1), las = 2, ylab = "Spearman correlation coefficient (abundance)", xlab = "Database size (genes)", cex.lab = 0.9, cex.axis = 0.9, cex = 0.7)
dev.off()

pdf("richness_boxplot.pdf", width = 4, height = 4)
boxplot(t(rich_results[plotpoints,]), names = plotpoints, ylim = c(0,1), las = 2, ylab = "Spearman correlation coefficient (richness)", xlab = "Database size (genes)", cex.lab = 0.9, cex.axis = 0.9, cex = 0.7)
dev.off()

pdf("Shannon_boxplot.pdf", width = 4, height = 4)
boxplot(t(H_results[plotpoints,]), names = plotpoints, ylim = c(0,1), las = 2, ylab = "Spearman correlation coefficient (Shannon diversity)", xlab = "Database size (genes)", cex.lab = 0.9, cex.axis = 0.9, cex = 0.7)
dev.off()

pdf("Simpson_boxplot.pdf", width = 4, height = 4)
boxplot(t(simp_results[plotpoints,]), names = plotpoints, ylim = c(0,1), las = 2, ylab = "Spearman correlation coefficient (Simpson diversity)", xlab = "Database size (genes)", cex.lab = 0.9, cex.axis = 0.9, cex = 0.7)
dev.off()

pdf("chao1_boxplot.pdf", width = 4, height = 4)
boxplot(t(chao1_results[plotpoints,]), names = plotpoints, ylim = c(0,1), las = 2, ylab = "Spearman correlation coefficient (Chao1)", xlab = "Database size (genes)", cex.lab = 0.9, cex.axis = 0.9, cex = 0.7)
dev.off()

pdf("ACE_boxplot.pdf", width = 4, height = 4)
boxplot(t(ACE_results[plotpoints,]), names = plotpoints, ylim = c(0,1), las = 2, ylab = "Spearman correlation coefficient (ACE)", xlab = "Database size (genes)", cex.lab = 0.9, cex.axis = 0.9, cex = 0.7)
dev.off()


plotpoints = c(1,2,5,10,20,40,50,60,70,80,90,100)

# pdf("abund_else_boxplot.pdf", width = 4, height = 4)
# boxplot(t(abund_else_results[plotpoints,]), names = plotpoints, ylim = c(0,1), las = 2, ylab = "Spearman correlation coefficient (abundance)", xlab = "Database size (genes)", cex.lab = 0.9, cex.axis = 0.9, cex = 0.7)
# dev.off()

# pdf("richness_else_boxplot.pdf", width = 4, height = 4)
# boxplot(t(rich_else_results[plotpoints,]), names = plotpoints, ylim = c(0,1), las = 2, ylab = "Spearman correlation coefficient (richness)", xlab = "Database size (genes)", cex.lab = 0.9, cex.axis = 0.9, cex = 0.7)
# dev.off()

# pdf("Shannon_else_boxplot.pdf", width = 4, height = 4)
# boxplot(t(H_else_results[plotpoints,]), names = plotpoints, ylim = c(0,1), las = 2, ylab = "Spearman correlation coefficient (Shannon diversity)", xlab = "Database size (genes)", cex.lab = 0.9, cex.axis = 0.9, cex = 0.7)
# dev.off()

# pdf("Simpson_else_boxplot.pdf", width = 4, height = 4)
# boxplot(t(simp_else_results[plotpoints,]), names = plotpoints, ylim = c(0,1), las = 2, ylab = "Spearman correlation coefficient (Simpson diversity)", xlab = "Database size (genes)", cex.lab = 0.9, cex.axis = 0.9, cex = 0.7)
# dev.off()

# pdf("chao1_else_boxplot.pdf", width = 4, height = 4)
# boxplot(t(chao1_else_results[plotpoints,]), names = plotpoints, ylim = c(0,1), las = 2, ylab = "Spearman correlation coefficient (Chao1)", xlab = "Database size (genes)", cex.lab = 0.9, cex.axis = 0.9, cex = 0.7)
# dev.off()

# pdf("ACE_else_boxplot.pdf", width = 4, height = 4)
# boxplot(t(ACE_else_results[plotpoints,]), names = plotpoints, ylim = c(0,1), las = 2, ylab = "Spearman correlation coefficient (ACE)", xlab = "Database size (genes)", cex.lab = 0.9, cex.axis = 0.9, cex = 0.7)
# dev.off()

#boxplot(t(abund_results[c(floor(1.4^(1:16))),]), names = c(floor(1.4^(1:16))), ylim = c(0,1), las = 2)

write.table(abund_results, "abund_results.txt", quote = F, sep = "\t")
write.table(H_results, "H_results.txt", quote = F, sep = "\t")
write.table(simp_results, "simp_results.txt", quote = F, sep = "\t")
write.table(rich_results, "rich_results.txt", quote = F, sep = "\t")
write.table(chao1_results, "chao1_results.txt", quote = F, sep = "\t")
write.table(ACE_results, "ACE_results.txt", quote = F, sep = "\t")

# write.table(abund_else_results, "abund_else_results.txt", quote = F, sep = "\t")
# write.table(H_else_results, "H_else_results.txt", quote = F, sep = "\t")
# write.table(simp_else_results, "simp_else_results.txt", quote = F, sep = "\t")
# write.table(rich_else_results, "rich_else_results.txt", quote = F, sep = "\t")
# write.table(chao1_else_results, "chao1_else_results.txt", quote = F, sep = "\t")
# write.table(ACE_else_results, "ACE_else_results.txt", quote = F, sep = "\t")

P.9_abund = which(floor(rowMeans(abund_results[seq(10,270,10),])*10) == 9)[1]*10
P.9_H = which(floor(rowMeans(H_results[seq(10,270,10),])*10) == 9)[1]*10
P.9_simp = which(floor(rowMeans(simp_results[seq(10,270,10),])*10) == 9)[1]*10
P.9_rich = which(floor(rowMeans(rich_results[seq(10,270,10),])*10) == 9)[1]*10
P.9_chao1 = which(floor(rowMeans(chao1_results[seq(10,270,10),])*10) == 9)[1]*10
P.9_ACE = which(floor(rowMeans(ACE_results[seq(10,270,10),])*10) == 9)[1]*10

P.9_abund_else = which(floor(rowMeans(abund_else_results[seq(10,270,10),])*10) == 9)[1]*10
P.9_H_else = which(floor(rowMeans(H_else_results[seq(10,270,10),])*10) == 9)[1]*10
P.9_simp_else = which(floor(rowMeans(simp_else_results[seq(10,270,10),])*10) == 9)[1]*10
P.9_rich_else = which(floor(rowMeans(rich_else_results[seq(10,270,10),])*10) == 9)[1]*10
P.9_chao1_else = which(floor(rowMeans(chao1_else_results[seq(10,270,10),])*10) == 9)[1]*10
P.9_ACE_else = which(floor(rowMeans(ACE_else_results[seq(10,270,10),])*10) == 9)[1]*10

DB100_abund = mean(abund_results[100,])
DB100_H = mean(H_results[100,])
DB100_simp = mean(simp_results[100,])
DB100_rich = mean(rich_results[100,])
DB100_chao1 = mean(chao1_results[100,])
DB100_ACE = mean(ACE_results[100,])

DB100_abund_else = mean(abund_else_results[100,])
DB100_H_else = mean(H_else_results[100,])
DB100_simp_else = mean(simp_else_results[100,])
DB100_rich_else = mean(rich_else_results[100,])
DB100_chao1_else = mean(chao1_else_results[100,])
DB100_ACE_else = mean(ACE_else_results[100,])

abund_scores = c("Abundance",P.9_abund, P.9_abund_else, DB100_abund, DB100_abund_else)
H_scores = c("Shannon",P.9_H, P.9_H_else, DB100_H, DB100_H_else)
simp_scores = c("Simpson",P.9_simp, P.9_simp_else, DB100_simp, DB100_simp_else)
rich_scores = c("Richness",P.9_rich, P.9_rich_else, DB100_rich, DB100_rich_else)
chao1_scores = c("Chao1",P.9_chao1, P.9_chao1_else, DB100_chao1, DB100_chao1_else)
ACE_scores = c("ACE",P.9_ACE, P.9_ACE_else, DB100_ACE, DB100_ACE_else)

header = c("Measure", "P.9 (full)", "P.9 (else)", "DB100 (full)", "DB100 (else)")

score_matrix = rbind(header,abund_scores, H_scores, simp_scores, rich_scores, chao1_scores, ACE_scores)

write.table(score_matrix, "P.9_DB100_scores.txt", quote = F, sep = "\t")
