# Supplementary material for: The diversity of uncharacterized antibiotic resistance genes can be predicted from known gene variants—but not always
Source: Microbiome. 2018 Jul 7;6:125. doi: 10.1186/s40168-018-0508-2 (PMC6035801; doi:10.1186/s40168-018-0508-2)
Supplement: Supplementary file 7 — The R scripts used for the analysis in this study. (ZIP 18 kb) [file 40168_2018_508_MOESM7_ESM.zip › Item S2/per_environment_farme_best_genes.R]

library(vegan)
require(gplots)

## LOAD ORIGINAL DATA

r = read.table("../ALL_DATA_SUB.txt", row.names = 1, header = TRUE, sep = "\t", quote = "")

bgs = read.table("best_genes_set.txt", header = FALSE, sep = "\t", quote = "")

gc = as.matrix(r[,t(bgs)+1])

envs = as.vector(r[,1])
env_types = as.vector(unique(envs))

## USE FARME DATA AS 'TRUE RESULT'

f_r = read.table("../FARME_ALL_SUB.txt", row.names = 1, header = TRUE, sep = "\t", quote = "")

f_gc = as.matrix(f_r[,2:ncol(f_r)])

maxdbsize = ncol(gc)
nsamples = nrow(gc)

r_richness = specnumber(gc)
f_richness = specnumber(f_gc)

r_H = diversity(gc, index = "shannon")
f_H = diversity(f_gc, index = "shannon")

r_simp = diversity(gc, index = "simpson")
f_simp = diversity(f_gc, index = "simpson")

r_est = estimateR(gc)
f_est = estimateR(f_gc)

r_chao1 = r_est[2,]
f_chao1 = f_est[2,]

r_ACE = r_est[4,]
f_ACE = f_est[4,]

r_abund = rowSums(gc)
f_abund = rowSums(f_gc)

get_abund = ((r_abund > 0) == (f_abund > 0) & (r_abund > 0))

r_logabund = log10(rowSums(gc)[get_abund])
f_logabund = log10(rowSums(f_gc)[get_abund])

pdf("bgs_models.pdf", width = 7, height = 7)

plot(r_logabund, f_logabund, ylab = "Log10 Abundance, FARME", xlab = "Log10 Abundance, RESQU", cex.lab = 0.9, cex.axis = 0.9, cex = 0.7, col = as.factor(envs), pch = ((as.numeric(as.factor(envs)) > 8) + 1))
abund_lm = lm(f_logabund ~ r_logabund)
abline(abund_lm)
legend("bottomright", legend = levels(as.factor(envs)), col=as.factor(levels(as.factor(envs))), pch = c(rep(1,8), rep(2,6)), cex = 0.75)
text(max(r_logabund)/1.7,max(f_logabund)/1.7, paste("k =", format(abund_lm$coefficients[2], nsmall = 2, digits = 2), " p =", format(summary(abund_lm)$coefficients[2,4], nsmall = 2, digits = 2)), cex = 0.75)

plot(r_richness, f_richness, ylab = "Richness, FARME", xlab = "Richness, RESQU", cex.lab = 0.9, cex.axis = 0.9, cex = 0.7, col = as.factor(envs), pch = ((as.numeric(as.factor(envs)) > 8) + 1))
rich_lm = lm(f_richness ~ r_richness)
abline(rich_lm)
legend("bottomright", legend = levels(as.factor(envs)), col=as.factor(levels(as.factor(envs))), pch = c(rep(1,8), rep(2,6)), cex = 0.75)
text(max(r_richness)/1.7,max(f_richness)/1.7, paste("k =", format(rich_lm$coefficients[2], nsmall = 2, digits = 2), " p =", format(summary(rich_lm)$coefficients[2,4], nsmall = 2, digits = 2)), cex = 0.75)

plot(r_H, f_H, ylab = "Shannon diversity, FARME", xlab = "Shannon diversity, RESQU", cex.lab = 0.9, cex.axis = 0.9, cex = 0.7, col = as.factor(envs), pch = ((as.numeric(as.factor(envs)) > 8) + 1))
H_lm = lm(f_H ~ r_H)
abline(H_lm)
legend("bottomright", legend = levels(as.factor(envs)), col=as.factor(levels(as.factor(envs))), pch = c(rep(1,8), rep(2,6)), cex = 0.75)
text(max(r_H)/1.7,max(f_H)/1.7, paste("k =", format(H_lm$coefficients[2], nsmall = 2, digits = 2), " p =", format(summary(H_lm)$coefficients[2,4], nsmall = 2, digits = 2)), cex = 0.75)

plot(r_simp, f_simp, ylab = "Simpson Diversity, FARME", xlab = "Simpson Diversity, RESQU", cex.lab = 0.9, cex.axis = 0.9, cex = 0.7, col = as.factor(envs), pch = ((as.numeric(as.factor(envs)) > 8) + 1))
simp_lm = lm(f_simp ~ r_simp)
abline(simp_lm)
legend("bottomright", legend = levels(as.factor(envs)), col=as.factor(levels(as.factor(envs))), pch = c(rep(1,8), rep(2,6)), cex = 0.75)
text(max(r_simp)/1.7,max(f_simp)/1.7, paste("k =", format(simp_lm$coefficients[2], nsmall = 2, digits = 2), " p =", format(summary(simp_lm)$coefficients[2,4], nsmall = 2, digits = 2)), cex = 0.75)

plot(r_ACE, f_ACE, ylab = "ACE estimator, FARME", xlab = "ACE estimator, RESQU", cex.lab = 0.9, cex.axis = 0.9, cex = 0.7, col = as.factor(envs), pch = ((as.numeric(as.factor(envs)) > 8) + 1))
ACE_lm = lm(f_ACE ~ r_ACE)
abline(ACE_lm)
legend("bottomright", legend = levels(as.factor(envs)), col=as.factor(levels(as.factor(envs))), pch = c(rep(1,8), rep(2,6)), cex = 0.75)
text(max(r_ACE, na.rm = T)/1.7,max(f_ACE, na.rm = T)/1.7, paste("k =", format(ACE_lm$coefficients[2], nsmall = 2, digits = 2), " p =", format(summary(ACE_lm)$coefficients[2,4], nsmall = 2, digits = 2)), cex = 0.75)

plot(r_chao1, f_chao1, ylab = "Chao1 estimator, FARME", xlab = "Chao1 estimator, RESQU", cex.lab = 0.9, cex.axis = 0.9, cex = 0.7, col = as.factor(envs), pch = ((as.numeric(as.factor(envs)) > 8) + 1))
chao1_lm = lm(f_chao1 ~ r_chao1)
abline(chao1_lm)
legend("bottomright", legend = levels(as.factor(envs)), col=as.factor(levels(as.factor(envs))), pch = c(rep(1,8), rep(2,6)), cex = 0.75)
text(max(r_chao1)/1.7,max(f_chao1)/1.7, paste("k =", format(chao1_lm$coefficients[2], nsmall = 2, digits = 2), " p =", format(summary(chao1_lm)$coefficients[2,4], nsmall = 2, digits = 2)), cex = 0.75)

full_rich = r_richness + f_richness

plot(r_ACE, r_richness + full_rich, ylab = "Total richness", xlab = "ACE estimator, RESQU", cex.lab = 0.9, cex.axis = 0.9, cex = 0.7, col = as.factor(envs), pch = ((as.numeric(as.factor(envs)) > 8) + 1))
fACE_lm = lm(full_rich ~ r_ACE)
abline(fACE_lm)
legend("bottomright", legend = levels(as.factor(envs)), col=as.factor(levels(as.factor(envs))), pch = c(rep(1,8), rep(2,6)), cex = 0.75)
text(max(r_ACE, na.rm = T)/1.7,max(full_rich)/1.7, paste("k =", format(fACE_lm$coefficients[2], nsmall = 2, digits = 2), " p =", format(summary(fACE_lm)$coefficients[2,4], nsmall = 2, digits = 2)), cex = 0.75)

plot(r_chao1, r_richness + full_rich, ylab = "Total richness", xlab = "Chao1 estimator, RESQU", cex.lab = 0.9, cex.axis = 0.9, cex = 0.7, col = as.factor(envs), pch = ((as.numeric(as.factor(envs)) > 8) + 1))
fchao1_lm = lm(full_rich ~ r_chao1)
abline(fACE_lm)
legend("bottomright", legend = levels(as.factor(envs)), col=as.factor(levels(as.factor(envs))), pch = c(rep(1,8), rep(2,6)), cex = 0.75)
text(max(r_chao1)/1.7,max(full_rich)/1.7, paste("k =", format(fchao1_lm$coefficients[2], nsmall = 2, digits = 2), " p =", format(summary(fchao1_lm)$coefficients[2,4], nsmall = 2, digits = 2)), cex = 0.75)

dev.off()

richness_results = matrix(0,length(env_types)+1,5)
richness_results[1,] = c("All environments", summary(rich_lm)$coefficients[2,1], summary(rich_lm)$coefficients[2,4], summary(rich_lm)$coefficients[1,1], summary(rich_lm)$coefficients[1,4])

abund_results = matrix(0,length(env_types)+1,5)
abund_results[1,] = c("All environments", summary(abund_lm)$coefficients[2,1], summary(abund_lm)$coefficients[2,4], summary(abund_lm)$coefficients[1,1], summary(abund_lm)$coefficients[1,4])

pdf("bgs_env_models.pdf", width = 4, height = 4)
resline = 1
## GO THROUGH ENVIRONMENTS
for (e_type in env_types) {
resline = resline + 1
print(paste("Running for", e_type, "..."))

egc = gc[envs == e_type,] #

f_egc = f_gc[envs == e_type,]

maxdbsize = ncol(egc) #
nsamples = nrow(egc) #

re_richness = specnumber(egc) #
fe_richness = specnumber(f_egc)

erich_lm = lm(fe_richness ~ re_richness)

plot(re_richness,fe_richness,ylab = "Richness, FARME", xlab = "Richness, RESQU", cex.lab = 0.9, cex.axis = 0.9, cex = 0.7, main = e_type, xlim = c(0,max(re_richness)), ylim = c(0,max(fe_richness)))
if (!is.na(summary(erich_lm)$coefficients[5])) {
  abline(erich_lm)
  text(max(re_richness)/1.7,max(fe_richness)/10, paste("k =", format(erich_lm$coefficients[2], nsmall = 2, digits = 2), " p =", format(summary(erich_lm)$coefficients[2,4], nsmall = 2, digits = 2)), cex = 0.75)
} else {
  text(max(re_richness)/1.7,max(fe_richness)/10, paste("k = NA", " p = NA"), cex = 0.75)
}

if (!is.na(summary(erich_lm)$coefficients[5])) {
richness_results[resline,] = c(e_type, summary(erich_lm)$coefficients[2,1], summary(erich_lm)$coefficients[2,4], summary(erich_lm)$coefficients[1,1], summary(erich_lm)$coefficients[1,4])
} else {
richness_results[resline,] = c(e_type, summary(erich_lm)$coefficients[5], summary(erich_lm)$coefficients[8], summary(erich_lm)$coefficients[1], summary(erich_lm)$coefficients[4])

}

re_abund = rowSums(egc) #
fe_abund = rowSums(f_egc)

get_abund = ((re_abund > 0) == (fe_abund > 0) & (re_abund > 0))

re_logabund = log10(rowSums(egc)[get_abund])
fe_logabund = log10(rowSums(f_egc)[get_abund])

eabund_lm = lm(fe_logabund ~ re_logabund)

plot(re_logabund,fe_logabund,ylab = "Log10 Abundance, FARME", xlab = "Log10 Abundance, RESQU", cex.lab = 0.9, cex.axis = 0.9, cex = 0.7, main = e_type, xlim = c(0,max(re_logabund)), ylim = c(0,max(fe_logabund)))
abline(eabund_lm)
text(max(re_logabund)/1.7,max(fe_logabund)/10, paste("k =", format(eabund_lm$coefficients[2], nsmall = 2, digits = 2), " p =", format(summary(eabund_lm)$coefficients[2,4], nsmall = 2, digits = 2)), cex = 0.75)

abund_results[resline,] = c(e_type, summary(eabund_lm)$coefficients[2,1], summary(eabund_lm)$coefficients[2,4], summary(eabund_lm)$coefficients[1,1], summary(eabund_lm)$coefficients[1,4])


}
dev.off()

write.table(richness_results, "bgs_richness_results_per_env.txt", quote = F, sep = "\t")
write.table(abund_results, "bgs_abundance_results_per_env.txt", quote = F, sep = "\t")

all_results = cbind(richness_results[,2], abund_results[,2])
row.names(all_results) = richness_results[,1]
colnames(all_results) = c("Richness","Abundance")
storage.mode(all_results) = "numeric"

all_p = cbind(richness_results[,3], abund_results[,3])
row.names(all_p) = richness_results[,1]
colnames(all_p) = c("Richness","Abundance")
storage.mode(all_p) = "numeric"

pdf("best_gene_heatmaps.pdf", width = 8, height = 8)

heatmap.2(all_results, margin = c(10,12), cexCol = 1, cexRow = 1, trace = "none", Colv = FALSE)

heatmap.2(all_p, margin = c(10,12), cexCol = 1, cexRow = 1, trace = "none", Colv = FALSE, col = c(colorpanel(100,"red","blue","black"),rep("black",900)))
dev.off()

pdf("FARME_abund_vs_richness.pdf", width = 5, height = 5)
plot(log10(f_abund),f_richness, xlab = "Resistance gene abundance (log10)", ylab = "Resistance gene richness", cex.lab = 0.9, cex.axis = 0.9, cex = 0.7, col = as.factor(envs), pch = ((as.numeric(as.factor(envs)) > 8) + 1), main = "FARME database")
legend("topleft", legend = levels(as.factor(envs)), col=as.factor(levels(as.factor(envs))), pch = c(rep(1,8), rep(2,6)), cex = 0.6)
dev.off()

pdf("RESQU_abund_vs_richness.pdf", width = 5, height = 5)
gcr = r[,2:ncol(r)]
gr_richness = specnumber(gcr)
gr_abund = rowSums(gcr)

plot(log10(gr_abund),gr_richness, xlab = "Resistance gene abundance (log10)", ylab = "Resistance gene richness", cex.lab = 0.9, cex.axis = 0.9, cex = 0.7, col = as.factor(envs), pch = ((as.numeric(as.factor(envs)) > 8) + 1), main = "RESQU database")
legend("topleft", legend = levels(as.factor(envs)), col=as.factor(levels(as.factor(envs))), pch = c(rep(1,8), rep(2,6)), cex = 0.6)

dev.off()

pdf("abund_RESQU_vs_FARME.pdf", width = 5, height = 5)
plot(log10(gr_abund),log10(f_abund), xlab = "RESQU resistance gene abundance (log10)", ylab = "FARME resistance gene abundance (log10)", cex.lab = 0.9, cex.axis = 0.9, cex = 0.7, col = as.factor(envs), pch = ((as.numeric(as.factor(envs)) > 8) + 1))
legend("bottomright", legend = levels(as.factor(envs)), col=as.factor(levels(as.factor(envs))), pch = c(rep(1,8), rep(2,6)), cex = 0.6)
dev.off()

pdf("richness_RESQU_vs_FARME.pdf", width = 5, height = 5)
plot(log10(gr_richness),log10(f_richness), xlab = "RESQU resistance gene richness (log10)", ylab = "FARME resistance gene richness (log10)", cex.lab = 0.9, cex.axis = 0.9, cex = 0.7, col = as.factor(envs), pch = ((as.numeric(as.factor(envs)) > 8) + 1))
legend("bottomright", legend = levels(as.factor(envs)), col=as.factor(levels(as.factor(envs))), pch = c(rep(1,8), rep(2,6)), cex = 0.6)
dev.off()

## THIS CODE IS PROBABLY NOT NECESSARY, BUT SAVE FOR LATER

# true_results = matrix(0,nsamples, 6)
# for (s in 1:nsamples) {
#     full_samp = gc[s,]

#     rich_full = specnumber(full_samp)
#     true_results[s,1] = rich_full

#     H_full = diversity(full_samp, index = "shannon")
#     true_results[s,2] = H_full

#     simp_full = diversity(full_samp, index = "simpson")
#     true_results[s,3] = simp_full

#     est_full = estimateR(full_samp)
#     true_results[s,4] = est_full[2]
#     true_results[s,5] = est_full[4]
#     true_results[s,6] = sum(full_samp)
# }
