# Supplementary material for: The diversity of uncharacterized antibiotic resistance genes can be predicted from known gene variants—but not always
Source: Microbiome. 2018 Jul 7;6:125. doi: 10.1186/s40168-018-0508-2 (PMC6035801; doi:10.1186/s40168-018-0508-2)
Supplement: Supplementary file 7 — The R scripts used for the analysis in this study. (ZIP 18 kb) [file 40168_2018_508_MOESM7_ESM.zip › Item S2/per_environment_resqu.R]

library(vegan)

r = read.table("../ALL_DATA_SUB.txt", row.names = 1, header = TRUE, sep = "\t", quote = "")

gc_all = as.matrix(r[,2:ncol(r)])

envs = as.vector(r[,1])
env_types = as.vector(unique(envs))

score_matrix = c("Environment", "P.9 abundance", "P.9 richness", "P.9 Chao1", "P.9 ACE", "P.9 Shannon", "P.9 Simpson", "DB100 abundance", "DB100 richness", "DB100 Chao1", "DB100 ACE", "DB100 Shannon", "DB100 Simpson")

pdf("boxplots.pdf")

for (e_type in env_types) {

print(paste("Running for", e_type, "..."))

gc = gc_all[envs == e_type,]

maxdbsize = ncol(gc)
nsamples = nrow(gc)
resamples = 100 ## Should be 100

rich_results = matrix(0,maxdbsize, resamples)
H_results = matrix(0,maxdbsize, resamples)
simp_results = matrix(0,maxdbsize, resamples)
chao1_results = matrix(0,maxdbsize, resamples)
ACE_results = matrix(0,maxdbsize, resamples)
abund_results = matrix(0,maxdbsize, resamples)

true_results = matrix(0,nsamples, 6)
for (s in 1:nsamples) {
    full_samp = gc[s,]

    rich_full = specnumber(full_samp)
    true_results[s,1] = rich_full

    H_full = diversity(full_samp, index = "shannon")
    true_results[s,2] = H_full

    simp_full = diversity(full_samp, index = "simpson")
    true_results[s,3] = simp_full

    est_full = estimateR(full_samp)
    true_results[s,4] = est_full[2]
    true_results[s,5] = est_full[4]
    true_results[s,6] = sum(full_samp)
}

for (n in seq(10,maxdbsize,10)) {

print(paste("Running for n =", n, "..."))

try (

  for (i in 1:resamples) {
  res_temp = matrix(0,nsamples, 6)

  for (s in 1:nsamples) {
    ndb_samp = sample(gc[s,],n,replace = FALSE)

    rich_ndb = specnumber(ndb_samp)
    res_temp[s,1] = rich_ndb

    H_ndb = diversity(ndb_samp, index = "shannon")
    res_temp[s,2] = H_ndb

    simp_ndb = diversity(ndb_samp, index = "simpson")
    res_temp[s,3] = simp_ndb

    est_ndb = estimateR(ndb_samp)
    res_temp[s,4] = est_ndb[2]
    res_temp[s,5] = est_ndb[4]

    res_temp[s,6] = sum(ndb_samp)
  }
 cors = rep(0,6)
  for (t in 1:6) {
    cor_test = cor.test(res_temp[,t],true_results[,t], method = "spearman")
    #lin_mod = lm(true_results[,t] ~ res_temp[,t])

    cors[t] = cor_test$estimate
    #cors[t] = lin_mod$coefficients[2]
  }
  rich_results[n,i] = cors[1]
  H_results[n,i] = cors[2]
  simp_results[n,i] = cors[3]
  chao1_results[n,i] = cors[4]
  ACE_results[n,i] = cors[5]
  abund_results[n,i] = cors[6]
}
)
}

#boxplot(t(abund_results[c(floor(1.4^(1:16))),]), names = c(floor(1.4^(1:16))), ylim = c(0,1), las = 2)
boxplot(t(abund_results[seq(10,maxdbsize,10),]), names = seq(10,maxdbsize,10), ylim = c(0,1), las = 2, main = paste(e_type,"abundance n =",nsamples))
boxplot(t(rich_results[seq(10,maxdbsize,10),]), names = seq(10,maxdbsize,10), ylim = c(0,1), las = 2, main = paste(e_type,"richness n =",nsamples))
boxplot(t(chao1_results[seq(10,maxdbsize,10),]), names = seq(10,maxdbsize,10), ylim = c(0,1), las = 2, main = paste(e_type,"Chao1 n =",nsamples))

e_type = sub("/","_",e_type)

write.table(abund_results, paste(e_type,"abund_results.txt", sep = "_"), quote = F, sep = "\t")
write.table(H_results, paste(e_type,"H_results.txt", sep = "_"), quote = F, sep = "\t")
write.table(simp_results, paste(e_type,"simp_results.txt", sep = "_"), quote = F, sep = "\t")
write.table(rich_results, paste(e_type,"rich_results.txt", sep = "_"), quote = F, sep = "\t")
write.table(chao1_results, paste(e_type,"chao1_results.txt", sep = "_"), quote = F, sep = "\t")
write.table(ACE_results, paste(e_type,"ACE_results.txt", sep = "_"), quote = F, sep = "\t")

P.9_abund = which(floor(rowMeans(abund_results[seq(10,270,10),])*10) == 9)[1]*10
P.9_H = which(floor(rowMeans(H_results[seq(10,270,10),])*10) == 9)[1]*10
P.9_simp = which(floor(rowMeans(simp_results[seq(10,270,10),])*10) == 9)[1]*10
P.9_rich = which(floor(rowMeans(rich_results[seq(10,270,10),])*10) == 9)[1]*10
P.9_chao1 = which(floor(rowMeans(chao1_results[seq(10,270,10),])*10) == 9)[1]*10
P.9_ACE = which(floor(rowMeans(ACE_results[seq(10,270,10),])*10) == 9)[1]*10

DB100_abund = mean(abund_results[100,])
DB100_H = mean(H_results[100,])
DB100_simp = mean(simp_results[100,])
DB100_rich = mean(rich_results[100,])
DB100_chao1 = mean(chao1_results[100,])
DB100_ACE = mean(ACE_results[100,])

abund_scores = c("Abundance",P.9_abund, DB100_abund)
H_scores = c("Shannon",P.9_H, DB100_H)
simp_scores = c("Simpson",P.9_simp,DB100_simp )
rich_scores = c("Richness",P.9_rich, DB100_rich)
chao1_scores = c("Chao1",P.9_chao1, DB100_chao1)
ACE_scores = c("ACE",P.9_ACE, DB100_ACE)

#score_matrix = c("Environment", "P.9 abundance", "P.9 richness", "P.9 Chao1", "P.9 ACE", "P.9 Shannon", "P.9 Simpson", "DB100 abundance", "DB100 richness", "DB100 Chao1", "DB100 ACE", "DB100 Shannon", "DB100 Simpson")

score_line = c(e_type, P.9_abund, P.9_rich, P.9_chao1, P.9_ACE, P.9_H, P.9_simp, DB100_abund, DB100_rich, DB100_chao1, DB100_ACE, DB100_H, DB100_simp)

score_matrix = rbind(score_matrix, score_line)

#readline("Waiting for next iteration, press return. ")
}
dev.off()

write.table(score_matrix, "P.9_DB100_scores.txt", quote = F, sep = "\t")
