# Supplementary material for: The diversity of uncharacterized antibiotic resistance genes can be predicted from known gene variants—but not always
Source: Microbiome. 2018 Jul 7;6:125. doi: 10.1186/s40168-018-0508-2 (PMC6035801; doi:10.1186/s40168-018-0508-2)
Supplement: Supplementary file 7 — The R scripts used for the analysis in this study. (ZIP 18 kb) [file 40168_2018_508_MOESM7_ESM.zip › Item S2/per_environment_subsets.R]

library(vegan)

r = read.table("../ALL_DATA_SUB.txt", row.names = 1, header = TRUE, sep = "\t", quote = "")

gc_all = as.matrix(r[,2:ncol(r)])

envs = as.vector(r[,1])
env_types = as.vector(unique(envs))

for (e_type in env_types) {

gc = gc_all[envs == e_type,]
genenames = colnames(gc_all)

bestgenes = cbind("Gene name", "Average correlation", "Gene number", "Richness correlation", "Abundance correlation")

pdf("boxplots.pdf", width = 30, height = 10)


maxdbsize = ncol(gc)
nsamples = nrow(gc)
resamples = 1 ## Should be 1, not 100

rich_results = matrix(0,maxdbsize, resamples)
H_results = matrix(0,maxdbsize, resamples)
simp_results = matrix(0,maxdbsize, resamples)
chao1_results = matrix(0,maxdbsize, resamples)
ACE_results = matrix(0,maxdbsize, resamples)
abund_results = matrix(0,maxdbsize, resamples)

true_results = matrix(0,nsamples, 6)
for (s in 1:nsamples) {
    full_samp = gc[s,]

    rich_full = specnumber(full_samp)
    true_results[s,1] = rich_full

    H_full = diversity(full_samp, index = "shannon")
    true_results[s,2] = H_full

    simp_full = diversity(full_samp, index = "simpson")
    true_results[s,3] = simp_full

    est_full = estimateR(full_samp)
    true_results[s,4] = est_full[2]
    true_results[s,5] = est_full[4]
    true_results[s,6] = sum(full_samp)
}

for (n in c(1:10)) {

print(paste("Running for env =", e_type, " and n =", n, "..."))

for (g in 1:maxdbsize) {

print(paste("Running for env =", e_type, ", n =", n, "and gene =", genenames[g], "..."))

try (

  for (i in 1:resamples) {
  res_temp = matrix(0,nsamples, 6)

  for (s in 1:nsamples) {
    if (n > 1) {
    ndb_samp = gc[s,c(fixed_genes,g)]
    } else {
    ndb_samp = gc[s,g]
  }

    rich_ndb = specnumber(ndb_samp)
    res_temp[s,1] = rich_ndb

    H_ndb = diversity(ndb_samp, index = "shannon")
    res_temp[s,2] = H_ndb

    simp_ndb = diversity(ndb_samp, index = "simpson")
    res_temp[s,3] = simp_ndb

    est_ndb = estimateR(ndb_samp)
    res_temp[s,4] = est_ndb[2]
    res_temp[s,5] = est_ndb[4]

    res_temp[s,6] = sum(ndb_samp)
  }
 cors = rep(0,6)
  for (t in 1:6) {
    cor_test = cor.test(res_temp[,t],true_results[,t], method = "spearman")
    #lin_mod = lm(true_results[,t] ~ res_temp[,t])

    cors[t] = cor_test$estimate
    #cors[t] = lin_mod$coefficients[2]
  }
  rich_results[g,i] = cors[1]
  H_results[g,i] = cors[2]
  simp_results[g,i] = cors[3]
  chao1_results[g,i] = cors[4]
  ACE_results[g,i] = cors[5]
  abund_results[g,i] = cors[6]
}
)
}

#boxplot(t(abund_results[c(floor(1.4^(1:16))),]), names = c(floor(1.4^(1:16))), ylim = c(0,1), las = 2)
boxplot(t(abund_results), names = genenames, ylim = c(-1,1), las = 2, main = paste("overall abundance n =",n))
boxplot(t(rich_results), names = genenames, ylim = c(-1,1), las = 2, main = paste("overall richness n =",n))

e_type = sub("/","_",e_type)

#write.table(abund_results, paste(e_type,n,"abund_results.txt", sep = "_"), quote = F, sep = "\t")
#write.table(H_results, paste(e_type,n,"H_results.txt", sep = "_"), quote = F, sep = "\t")
#write.table(simp_results, paste(e_type,n,"simp_results.txt", sep = "_"), quote = F, sep = "\t")
#write.table(rich_results, paste(e_type,n,"rich_results.txt", sep = "_"), quote = F, sep = "\t")
#write.table(chao1_results, paste(e_type,n,"chao1_results.txt", sep = "_"), quote = F, sep = "\t")
#write.table(ACE_results, paste(e_type,n,"ACE_results.txt", sep = "_"), quote = F, sep = "\t")

avg_results = (rich_results + abund_results) / 2
dfg = data.frame(avg_results, row.names = genenames)
dfg_order = order(dfg, decreasing = TRUE)
ordered_results = cbind(genenames[dfg_order], avg_results[dfg_order], (1:maxdbsize)[dfg_order], rich_results[dfg_order],abund_results[dfg_order])
if (n == 1) {
fixed_genes = as.numeric(ordered_results[1,3])
} else {
add_n = n - length(fixed_genes)
fixed_genes = as.numeric(c(fixed_genes, ordered_results[1:add_n,3]))
}

write.table(ordered_results, paste(e_type,n,"ordered_results.txt", sep = "_"), quote = F, sep = "\t")
bestgenes = rbind(bestgenes, ordered_results[1,])

}

write.table(bestgenes, paste(e_type,"best_genes.txt", sep = "_"), quote = F, sep = "\t")

#readline("Waiting for next iteration, press return. ")
}
dev.off()
